# Supplementary material for: DeepMalaria: Artificial Intelligence Driven Discovery of Potent Antiplasmodials
Source: Front Pharmacol. 2020 Jan 15;10:1526. doi: 10.3389/fphar.2019.01526 (PMC6974622; doi:10.3389/fphar.2019.01526)
Supplement: Supplementary file 2 [file DataSheet_2.xlsx]

## Sheet: Sheet1
Datasheet 2: Repurposing Dataset
smiles	Prediction	Name	Wrong Prediction?			32 approved drugs from https://www.pnas.org/content/pnas/109/22/8511.full.pdf
O=C1C(=O)c2ccccc2C(O)=C1C1CCC(c2ccc(Cl)cc2)CC1	95.93	Atovaquone	FALSE
CCCCCCCCCCOc1cc2c(=O)c(C(=O)OCC)c[nH]c2cc1OCC	34.08	Decoquinate	TRUE
CC[C@H]1CN2CCc3cc(OC)c(OC)cc3[C@@H]2C[C@@H]1C[C@H]1NCCc2cc(OC)c(OC)cc21	56.3	Emetine	FALSE
CC[C@@H](C(=O)[C@@H](C)[C@@H](O)[C@H](C)CCc1ccc(C)c(O)c1C(=O)O)[C@H]1O[C@](CC)([C@H]2CC[C@](O)(CC)[C@H](C)O2)C[C@@H]1C	96.84	Lasalocid A	FALSE
COc1cc(NC(C)CCCN)c2ncccc2c1	28.03	Primaquine	TRUE
CCc1nc(N)nc(N)c1-c1ccc(Cl)cc1	7.47	Pyrimethamine	TRUE
CC[C@@H](C(=O)[C@@H](C)[C@@H](O)[C@H](C)[C@@H]1O[C@@H]([C@@H](CC)C(=O)O)CC[C@@H]1C)[C@H]1O[C@]2(C=C[C@@H](O)[C@]3(CC[C@@](C)([C@H]4CC[C@](O)(CC)[C@H](C)O4)O3)O2)[C@H](C)C[C@@H]1C	88.22	Salinomycin	FALSE
COc1cccc2c1C(=O)c1c(O)c3c(c(O)c1C2=O)C[C@@](O)(C(C)=O)C[C@@H]3O[C@H]1C[C@H](N)[C@H](O)[C@H](C)O1	97.72	Daunorubicin	FALSE
COc1cccc2c1C(=O)c1c(O)c3c(c(O)c1C2=O)C[C@@](O)(C(=O)CO)C[C@@H]3O[C@H]1C[C@H](N)[C@H](O)[C@H](C)O1	98.45	Doxorubicin	FALSE
CC(=O)[C@]1(O)Cc2c(O)c3c(c(O)c2[C@@H](O[C@H]2C[C@H](N)[C@H](O)[C@H](C)O2)C1)C(=O)c1ccccc1C3=O	95.33	Idarubicin	FALSE
CO[C@H](C(=O)[C@@H](O)[C@@H](C)O)[C@@H]1Cc2cc3cc(O[C@H]4C[C@@H](O[C@H]5C[C@@H](O)[C@H](O)[C@@H](C)O5)[C@H](O)[C@@H](C)O4)c(C)c(O)c3c(O)c2C(=O)[C@H]1O[C@H]1C[C@@H](O[C@H]2C[C@@H](O[C@H]3C[C@](C)(O)[C@H](O)[C@@H](C)O3)[C@@H](O)[C@@H](C)O2)[C@H](O)[C@@H](C)O1	99.29	Plicamycin	FALSE
CC(C)=CC[C@@H](O)C1=CC(=O)c2c(O)ccc(O)c2C1=O	96.59	Shikonin	FALSE
CC(=O)O[C@@H]1C[C@H]2C(C)(C)C(=O)C=C[C@]2(C)[C@H]2CC[C@@]3(C)[C@H](c4ccoc4)OC(=O)[C@H]4O[C@]43[C@]12C	68.36	Gedunin	FALSE
Cc1cc(C2CCCCC2)n(O)c(=O)c1	6.24	Ciclopirox	TRUE
C[C@H]1C[C@H](C)C(=O)[C@H]([C@H](O)CC2CC(=O)NC(=O)C2)C1	86.61	Cycloheximide	FALSE
Cc1cc(N)c2ccccc2[n+]1CCCCCCCCCC[n+]1c(C)cc(N)c2ccccc21	85.21	Dequalinium	FALSE
CC[C@@]1([C@@H]2O[C@@H]([C@H]3O[C@@](O)(CO)[C@H](C)C[C@@H]3C)C[C@@H]2C)CC[C@H]([C@]2(C)CC[C@]3(C[C@H](O)[C@@H](C)[C@@H]([C@@H](C)[C@@H](OC)[C@H](C)C(=O)[O-])O3)O2)O1.[Na+]	97.62	Monensin	FALSE
CC[C@@H]1/C=C/C=C/C[C@H](C)[C@@H](O)[C@](C)(O)C(=O)[C@H](C)[C@@H](O)[C@H](C)C(=O)[C@H](C)[C@@H](O)[C@H](C)/C=C/C(=O)O[C@H]2[C@@H](C)[C@@H](CC1)O[C@@]1(CC[C@@H](C)[C@@H](C[C@H](C)O)O1)[C@@H]2C	99.32	Oligomycin A	FALSE
CCCCCC[C@H]1C(=O)O[C@H](C)[C@H](NC(=O)c2cccc(NC=O)c2O)C(=O)O[C@@H](C)[C@@H]1OC(=O)CC(C)C	91.17	Antimycin A	FALSE
COc1ccc(CCN2CCC(Nc3nc4ccccc4n3Cc3ccc(F)cc3)CC2)cc1	50.84	Astemizole	FALSE
CC(=O)OCC1OC([S-])C(OC(C)=O)C(OC(C)=O)C1OC(C)=O.CCP(CC)CC.[Au+]	79.61	Auranofin	FALSE
Nc1nc(Nc2ccc(S(N)(=O)=O)cc2)nn1C(=S)Nc1c(F)cccc1F	44.66	Cdk1/2 Inhibitor III	TRUE
CN1CCC[C@@H]1CCO[C@](C)(c1ccccc1)c1ccc(Cl)cc1.O=C(O)/C=C/C(=O)O	87.81	Clemastine fumarate	FALSE
C/C=C/C[C@@H](C)[C@@H](O)[C@H]1C(=O)N[C@@H](CC)C(=O)N(C)CC(=O)N(C)[C@@H](CC(C)C)C(=O)N[C@@H](C(C)C)C(=O)N(C)[C@@H](CC(C)C)C(=O)N[C@@H](C)C(=O)N[C@H](C)C(=O)N(C)[C@@H](CC(C)C)C(=O)N(C)[C@@H](CC(C)C)C(=O)N(C)[C@@H](C(C)C)C(=O)N1C	99.5	Cyclosporin A	FALSE
COc1ccc2nc([S@@](=O)Cc3ncc(C)c(OC)c3C)[nH]c2c1	52.53	Esomeprazole	FALSE
O[C@H]1C=C2CCN3Cc4cc5c(cc4[C@H]([C@@H]1O)[C@@H]23)OCO5	65.96	Lycorine	FALSE
O=C(Nc1ncc([N+](=O)[O-])s1)c1ccc([N+](=O)[O-])c(Cl)c1	73.87	NF-Œ∫B activation inhibitor	FALSE
COc1ccc2nc(S(=O)Cc3ncc(C)c(OC)c3C)[nH]c2c1	68.6	Omeprazole	FALSE
CCCC(C(=O)OCCN(CC)CC)(c1ccccc1)c1ccccc1	7.17	Proadifen	TRUE
CCCc1nc2c(C)cc(-c3nc4ccccc4n3C)cc2n1Cc1ccc(-c2ccccc2C(=O)O)cc1	86.83	Telmisartan	FALSE
COc1ccc2[nH]c(S(=O)Cc3ncc(C)c(OC)c3C)nc2n1	79.31	Tenatoprazole	FALSE
CCCOc1ccccc1-c1nc2n[nH]nc2c(=O)[nH]1	91.29	Zaprinast	FALSE
smiles	3D7	Prediction	Name	Wrong Prediction?		179 approved drugs from https://www.nature.com/articles/nchembio806
CC[n+]1c(-c2ccccc2)c2cc(N)ccc2c2ccc(N)cc21.[Br-]	98.9	71.46	Homidium bromide	FALSE
CCN1/C(=C/C=C/C=C/c2sc3ccccc3[n+]2CC)Sc2ccccc21.[I-]	98	96.24	Dithiazanine iodide	FALSE
N=C1C=CC(=C(c2ccc(N)cc2)c2ccc(N)cc2)C=C1.N=C1C=CC(=C(c2ccc(N)cc2)c2ccc(N)cc2)C=C1.O.O.O=C(O)c1cc2ccccc2c(Cc2c(O)c(C(=O)O)cc3ccccc23)c1O	97.3	93.71	Pararosaniline pamoate	FALSE
Cc1cc(/C=C/c2ccc3cc(N(C)C)ccc3[n+]2C)c(C)n1-c1ccccc1.Cc1cc(/C=C/c2ccc3cc(N(C)C)ccc3[n+]2C)c(C)n1-c1ccccc1.O=C(O)c1cc2ccccc2c(Cc2c([O-])c(C(=O)O)cc3ccccc23)c1[O-]	97.2	98.48	Pyrvinium pamoate	FALSE
O.O.O.O=C([O-])[C@H]([O-])[C@@H]([O-])C(=O)[O-].O=C([O-])[C@H]([O-])[C@@H]([O-])C(=O)[O-].[K+].[K+].[Sb+3].[Sb+3]	95.5	97.62	Potassium antimonyl tartrate	FALSE
C[N+](C)(CCOc1ccccc1)Cc1ccccc1.O=C(O)c1cc2ccccc2cc1[O-]	70.2	86.07	Bephenium hydroxynaphthoate	FALSE
CC[C@H]1CN2CCc3cc(OC)c(OC)cc3[C@@H]2C[C@@H]1C[C@H]1NCCc2cc(OC)c(OC)cc21	98.3	56.3	Emetine	FALSE
CC(C)NCC(O)c1ccc2ccccc2c1	95.3	68.88	Pronetalol	FALSE
CCOC(=O)C1=C(COCCN)NC(C)=C(C(=O)OC)C1c1ccccc1Cl.O=S(=O)(O)c1ccccc1	68.2	77.49	Amlodipine besylate	FALSE
[O-][n+]1ccccc1[S-].[O-][n+]1ccccc1[S-].[Zn+2]	99.5	97.94	Pyrithione zinc	FALSE
CCCCC(CC)CN=C(N)NC(N)=NCCCCCCN=C(N)NC(N)=NCC(CC)CCCC	99.5	88.27	Alexidine	FALSE
CC[C@@H](C(=O)[C@@H](C)[C@@H](O)[C@H](C)[C@@H]1O[C@@H]([C@@H](CC)C(=O)O)CC[C@@H]1C)[C@H]1O[C@]2(C=C[C@@H](O)[C@]3(CC[C@@](C)([C@H]4CC[C@](O)(CC)[C@H](C)O4)O3)O2)[C@H](C)C[C@@H]1C	99.1	88.22	Salinomycin	FALSE
C[n+]1c2cc(N)ccc2cc2ccc(N)cc21.Nc1ccc2cc3ccc(N)cc3nc2c1.[Cl-]	99	97.44	Acriflavine	FALSE
CC(C)C[C@@H]1NC(=O)[C@H](CCCN)NC(=O)[C@H](C(C)C)NC(=O)[C@@H]2CCCN2C(=O)[C@@H](Cc2ccccc2)NC(=O)[C@H](CC(C)C)NC(=O)[C@H](CCCN)NC(=O)[C@H](C(C)C)NC(=O)[C@@H]2CCCN2C(=O)[C@@H](Cc2ccccc2)NC1=O	98.5	97.82	Gramicidin A	FALSE
CCCCCCCCCCCC[N+](C)(C)CCOc1ccccc1.[Br-]	98.3	80.07	Domiphen bromide	FALSE
Cc1cc(N)c2ccccc2[n+]1CCCCCCCCCC[n+]1c(C)cc(N)c2ccccc21.[Cl-].[Cl-]	97.6	92.52	Dequalinium chloride	FALSE
CC(C)C[C@@H]1NC(=O)[C@H](CCCN)NC(=O)[C@H](C(C)C)NC(=O)[C@H](Cc2ccc(O)cc2)N[C@@H](CCC(=O)O)C(=O)N[C@@H](CC(N)=O)C(=O)[C@@H](Cc2ccccc2)NC(=O)[C@H](Cc2ccccc2)NC(=O)[C@@H]2CCCN2C(=O)[C@@H](Cc2ccccc2)NC1=O	96	84.8	Tyrothricin	FALSE
Nc1nc(N)c2nc(CNc3ccc(C(=O)N[C@@H](CCC(=O)O)C(=O)O)cc3)cnc2n1	95.7	18.65	Aminopterin	TRUE
Nc1ccc(S(=O)(=O)[N-]c2ncccn2)cc1.[Ag+]	94.2	0.06	Silver sulfadiazine	TRUE
Oc1ccc(Cl)c2cccnc12	83.6	64.54	Cloxyquin	FALSE
CCCCCCCCCCCCCCCC[N+](C)(C)Cc1ccccc1.[Cl-]	74.2	99.26	Cetalkonium chloride	FALSE
CO[C@H]1/C=C\O[C@@]2(C)Oc3c(C)c(O)c4c(O)c(c(C=O)c(O)c4c3C2=O)NC(=O)/C(C)=C\C=C/[C@H](C)[C@H](O)[C@@H](C)[C@@H](O)[C@@H](C)[C@H](OC(C)=O)[C@@H]1C	99	94.46	3-formyl rifamycin	FALSE
CC[C@@H](C(=O)[C@@H](C)[C@@H](O)[C@H](C)CCc1ccc(C)c(O)c1C(=O)O)[C@H]1O[C@](CC)([C@H]2CC[C@](O)(CC)[C@H](C)O2)C[C@@H]1C	98.2	96.84	Lasalocid	FALSE
O=[N+]([O-])c1ccc(O)c2ncccc12	97.2	64.7	Nitroxoline	FALSE
CC[C@H]1OC(=O)[C@H](C)[C@@H](O[C@H]2C[C@@](C)(OC)[C@@H](O)[C@H](C)O2)[C@H](C)[C@@H](O[C@@H]2O[C@H](C)C[C@H](N(C)C)[C@H]2O)[C@](C)(O)C[C@@H](C)CN(C)[C@H](C)[C@@H](O)[C@]1(C)O	80.2	92.02	Azithromycin	FALSE
NC1CCN(c2c(F)cc3c(=O)c(C(=O)O)cn(C4CC4)c3c2Cl)C1	79.3	71.93	Clinafloxacin	FALSE
C=C1c2c(Cl)ccc(O)c2C(O)=C2C(=O)[C@]3(O)C(O)=C(C(N)=O)C(=O)[C@@H](N(C)C)[C@@H]3[C@@H](O)[C@H]12	68.7	99.64	Meclocycline	FALSE
C[C@H]1c2cccc(O)c2C(O)=C2C(=O)[C@]3(O)C(O)=C(C(N)=O)C(=O)[C@@H](N(C)C)[C@@H]3[C@@H](O)[C@@H]21	59.7	99.59	Doxycycline	FALSE
CC(=O)NC1C(O)OC(COS(=O)(=O)O)C(OC2OC(C(=O)O)C(OC3OC(CO)C(OC4OC(C(=O)O)C(O)C(O)C4OS(=O)(=O)O)C(OS(=O)(=O)O)C3NS(=O)(=O)O)C(O)C2OS(=O)(=O)O)C1O	79.9	26.27	Heparin	TRUE
Fc1ccc([C@@H]2CCNC[C@H]2COc2ccc3c(c2)OCO3)cc1	85.4	30.53	Paroxetine	TRUE
CN[C@H]1CC[C@@H](c2ccc(Cl)c(Cl)c2)c2ccccc21	63.1	46.07	Sertraline	TRUE
CNCCCC12CCC(c3ccccc31)c1ccccc12	62.7	51.51	Maprotiline	FALSE
CCCC(C(=O)OCCN(CC)CC)(c1ccccc1)c1ccccc1	85.9	7.17	Proadifen	TRUE
CN(C)C(=O)C(CCN1CCC(O)(c2ccc(Cl)cc2)CC1)(c1ccccc1)c1ccccc1	97.7	73.79	Loperamide	FALSE
O=S(=O)([O-])[O-].[Cu+2]	80.4	57.07	Copper sulfate	FALSE
O=c1[nH]c2ccccc2n1CCCN1CCC(n2c(=O)[nH]c3cc(Cl)ccc32)CC1	82.2	29.83	Domperidone	TRUE
CN1CCN(CCCN2c3ccccc3Sc3ccc(Cl)cc32)CC1.O=S(=O)(O)CCS(=O)(=O)O	73.3	95.81	Prochlorperazine edisylate	FALSE
CCCCCCc1ccc(O)cc1O.Nc1c2ccccc2nc2ccccc12	98.4	96.92	Acrisorcin	FALSE
Cc1cc(C2CCCCC2)n(O)c(=O)c1.NCCO	96.9	28.2	Ciclopirox olamine	TRUE
Fc1ccc(C(c2ccccc2)(c2ccccc2F)n2ccnc2)cc1	85.2	60.74	Flutrimazole	FALSE
C[C@@H]1OC(=O)C[C@H](O)C[C@H](O)CC[C@@H](O)[C@H](O)C[C@H](O)C[C@]2(O)C[C@H](O)[C@@H](C(=O)O)[C@H](C[C@@H](O[C@@H]3O[C@H](C)[C@@H](O)[C@H](N)[C@@H]3O)/C=C/C=C/C=C/C=C/C=C/C=C/C=C/[C@H](C)[C@@H](O)[C@H]1C)O2	59.2	97.58	Amphotericin B	FALSE
CC(C)N1CCN(c2ccc(OC[C@H]3CO[C@](Cn4cncn4)(c4ccc(Cl)cc4Cl)O3)cc2)CC1	56	96.88	Terconazole	FALSE
COc1ccc(CCN2CCC(Nc3nc4ccccc4n3Cc3ccc(F)cc3)CC2)cc1	97.6	50.84	Astemizole	FALSE
Fc1ccc(Cn2c(NC3CCNCC3)nc3ccccc32)cc1	97.2	33.35	Norastemizole	TRUE
Oc1ccc(CCN2CCC(Nc3nc4ccccc4n3Cc3ccc(F)cc3)CC2)cc1	96.7	30.48	Desmethylastemizole	TRUE
CN1CCC[C@@H]1CCO[C@](C)(c1ccccc1)c1ccc(Cl)cc1	96.5	76.85	Clemastine	FALSE
CN(C)CCOC(C)(c1ccccc1)c1ccc(Cl)cc1	90.8	34.21	Chlorphenoxamine	TRUE
Clc1ccc2c(c1)CCc1cccnc1C2=C1CCNCC1	81.1	22.03	Desloratadine	TRUE
CN(C)CCOC(c1ccccc1)c1ccc(Br)cc1	64.2	54.99	Bromodiphenhydramine	FALSE
CN1CCc2c(c3ccccc3n2Cc2ccccc2)C1	57.1	49	Mebhydrolin	TRUE
COc1ccc(CCN(C)CCCC(C#N)(c2ccc(OC)c(OC)c2)C(C)C)cc1OC	98	42.56	Verapamil	TRUE
COc1cc2nc(N3CCN(C(=O)C4COc5ccccc5O4)CC3)nc(N)c2cc1OC.CS(=O)(=O)O	96.4	71.28	Doxazosin mesylate	FALSE
CC(=O)O.NC(N)=NN=Cc1c(Cl)cccc1Cl	92.7	83.18	Guanabenz acetate	FALSE
COCC(=O)O[C@]1(CCN(C)CCCc2nc3ccccc3[nH]2)CCc2cc(F)ccc2[C@@H]1C(C)C	92	78.15	Mibefradil	FALSE
COC(=O)C1=C(C)NC(C)=C(C(=O)OCCCN2CCC(c3ccccc3)(c3ccccc3)CC2)C1c1cccc([N+](=O)[O-])c1	89.3	99.44	Niguldipine	FALSE
CCC(C)(C)C1C(=O)N2CCCC2C2(O)OC(NC(=O)C3CC4c5cccc6[nH]cc(c56)CC4N(C)C3)(C(C)C)C(=O)N12	88.6	73.51	Ergoloid mesylate	FALSE
CCCCOc1ccc(CC(=O)NO)cc1	93.2	13.75	Bufexamac	TRUE
CCN(CC)CCCC(C)Nc1c2ccc(Cl)cc2nc2ccc(OC)cc12	99.2	74.1	Quinacrine	FALSE
C[C@@H]1CC[C@H]2[C@@H](C)C(=O)O[C@@H]3O[C@@]4(C)CC[C@@H]1[C@]32OO4	99.1	98.21	Artemisinin	FALSE
COc1cc(NC(C)CCCN)c2ncccc2c1	99.1	28.03	Primaquine	TRUE
C[C@@H]1CC[C@H]2[C@@H](C)[C@H](OC(=O)CCC(=O)O)O[C@@H]3O[C@@]4(C)CC[C@@H]1[C@@]23OO4	98.7	49.73	Artesunate	FALSE
C=C[C@H]1CN2CC[C@H]1C[C@H]2[C@H](O)c1ccnc2ccc(OC)cc12	98.3	74.78	Quinine	FALSE
CCN(CCO)CCCC(C)Nc1ccnc2cc(Cl)ccc12	97.7	62.89	Hydroxychloroquine	FALSE
OC(c1cc(C(F)(F)F)nc2c(C(F)(F)F)cccc12)C1CCCCN1	97.7	67.8	Mefloquine	FALSE
CCN(CC)CCCC(C)Nc1ccnc2cc(Cl)ccc12.O=P(O)(O)O.O=P(O)(O)O	97.3	89.48	Chloroquine diphosphate	FALSE
C=C[C@H]1CN2CC[C@H]1C[C@H]2[C@H](O)c1ccnc2ccccc12	97	29.75	Cinchonidine	TRUE
O=C1C(=O)c2ccccc2C(O)=C1C1CCC(c2ccc(Cl)cc2)CC1	97	95.93	Atovaquone	FALSE
CCc1nc(N)nc(N)c1-c1ccc(Cl)cc1	96.5	7.47	Pyrimethamine	TRUE
C=C[C@H]1CN2CC[C@H]1C[C@@H]2[C@@H](OC(=O)OCC)c1ccnc2ccc(OC)cc12	94.5	50.99	Quinine ethyl carbonate	FALSE
C=C[C@H]1CN2CC[C@H]1C[C@@H]2[C@@H](O)c1ccnc2ccccc12.C=C[C@H]1CN2CC[C@H]1C[C@@H]2[C@@H](O)c1ccnc2ccccc12.O=S(=O)(O)O	88.6	64.95	Cinchonine sulfate	FALSE
C=C[C@H]1CN2CC[C@H]1C[C@@H]2[C@@H](O)c1ccnc2ccc(OC)cc12	88.5	60.19	Quinidine	FALSE
CN(C)c1ccc2nc3ccc(=[N+](C)C)cc-3sc2c1.[Cl-]	98	65.78	Methylene blue	FALSE
CN1C[C@H](C(=O)N[C@]2(C)O[C@@]3(O)[C@@H]4CCCN4C(=O)[C@H](Cc4ccccc4)N3C2=O)C[C@@H]2c3cccc4[nH]cc(c34)C[C@H]21.CS(=O)(=O)O	88.1	79.72	Dihydroergotamine mesylate	FALSE
O=[As]O[As]=O	99.7	6.38	Arsenic trioxide	TRUE
CC[C@@]1(O)C[C@H](O[C@H]2C[C@H](N(C)C)[C@H](O[C@H]3C[C@H](O)[C@H](O[C@H]4CCC(=O)[C@H](C)O4)[C@H](C)O3)[C@H](C)O2)c2c(cc3c(c2O)C(=O)c2c(O)cccc2C3=O)[C@H]1C(=O)OC	99.6	98.94	Aclarubicin	FALSE
COc1cccc2c1C(=O)c1c(O)c3c(c(O)c1C2=O)C[C@@](O)(C(C)=O)C[C@@H]3O[C@H]1C[C@H](N)[C@H](O)[C@H](C)O1	99.6	97.72	Daunorubicin	FALSE
COc1cccc2c1C(=O)c1c(O)c3c(c(O)c1C2=O)C[C@@](O)(C(=O)CO)C[C@@H]3O[C@H]1C[C@H](N)[C@H](O)[C@H](C)O1	99.5	98.45	Doxorubicin	FALSE
CCCCCCCCCCCCCCCCOP(=O)([O-])OCC[N+](C)(C)C	99.5	4.1	Miltefosine	TRUE
Cc1c2oc3c(C)ccc(C(=O)N[C@@H]4C(=O)N[C@H](C(C)C)C(=O)N5CCC[C@H]5C(=O)N(C)CC(=O)N(C)[C@@H](C(C)C)C(=O)O[C@@H]4C)c3nc-2c(C(=O)N[C@@H]2C(=O)N[C@H](C(C)C)C(=O)N3CCC[C@H]3C(=O)N(C)CC(=O)N(C)[C@@H](C(C)C)C(=O)O[C@@H]2C)c(N)c1=O	99.2	84.06	Dactinomycin	FALSE
O=C1c2c(O)ccc(O)c2C(=O)c2c(NCCNCCO)ccc(NCCNCCO)c21	99.2	98.44	Mitoxantrone	FALSE
CC[C@H](C)[C@@H]1NC(=O)[C@@H](NC(=O)c2c3nc4c(C(=O)N[C@@H]5C(=O)N[C@@H](C(C)C)C(=O)N6CCC[C@H]6C(=O)N(C)CC(=O)N(C)[C@@H](C(C)C)C(=O)O[C@@H]5C)ccc(C)c4oc-3c(C)c(=O)c2N)[C@@H](C)OC(=O)[C@H](C(C)C)N(C)C(=O)CN(C)C(=O)[C@@H]2CCCN2C1=O	99	96.62	Cactinomycin	FALSE
COc1ccc(C[C@H](N)C(=O)N[C@@H]2[C@@H](CO)O[C@@H](n3cnc4c(N(C)C)ncnc43)[C@@H]2O)cc1	98.9	84.1	Puromycin	FALSE
CC(=O)[C@]1(O)Cc2c(O)c3c(c(O)c2[C@@H](O[C@H]2C[C@H](N)[C@H](O)[C@H](C)O2)C1)C(=O)c1ccccc1C3=O	98.9	95.33	Idarubicin	FALSE
N[C@H](C(=O)O)[C@@H]1CC(Cl)=NO1	98.6	72.54	Acivicin	FALSE
CO[C@H](C(=O)[C@@H](O)[C@@H](C)O)[C@@H]1Cc2cc3cc(O[C@H]4C[C@@H](O[C@@H]5C[C@@H](O)[C@@H](OC)[C@@H](C)O5)[C@@H](OC(C)=O)[C@@H](C)O4)c(C)c(O)c3c(O)c2C(=O)[C@H]1O[C@H]1C[C@@H](O[C@H]2C[C@@H](O[C@H]3C[C@](C)(O)[C@@H](OC(C)=O)[C@H](C)O3)[C@H](O)[C@@H](C)O2)[C@H](O)[C@@H](C)O1	98.4	98.7	Chromomycin A3	FALSE
CN(Cc1cnc2nc(N)nc(N)c2n1)c1ccc(C(=O)N[C@@H](CCC(=O)O)C(=O)O)cc1	98.4	36.69	Methotrexate	TRUE
O=C1c2c(O)ccc(O)c2C(=O)c2c(NCCNCCO)ccc(NCCNCCO)c21	98.4	98.44	Mitoxantrone	FALSE
COc1cccc2c1C(=O)c1c(O)c3c(c(O)c1C2=O)C[C@@](O)(C(=O)CO)C[C@@H]3O[C@H]1C[C@H](N)[C@@H](O)[C@H](C)O1	98.4	98.52	Epirubicin	FALSE
CO[C@H](C(=O)[C@@H](O)[C@@H](C)O)[C@@H]1Cc2cc3cc(O[C@H]4C[C@@H](O[C@H]5C[C@@H](O)[C@H](O)[C@@H](C)O5)[C@H](O)[C@@H](C)O4)c(C)c(O)c3c(O)c2C(=O)[C@H]1O[C@H]1C[C@@H](O[C@H]2C[C@@H](O[C@H]3C[C@](C)(O)[C@H](O)[C@@H](C)O3)[C@@H](O)[C@@H](C)O2)[C@H](O)[C@@H](C)O1	98.2	99.29	Plicamycin	FALSE
ClCCN(CCCl)CCCl	98.2	15.81	Trichlormethine	TRUE
CCC1=C[C@@H]2CN(C1)Cc1c([nH]c3ccccc13)[C@@](C(=O)OC)(c1cc3c(cc1OC)N(C)[C@H]1[C@@](O)(C(=O)OC)[C@H](OC(C)=O)[C@]4(CC)C=CCN5CC[C@]31[C@@H]54)C2	97.7	97.27	Vinorelbine	FALSE
C[C@H]1C[C@H](C)C(=O)[C@H]([C@H](O)CC2CC(=O)NC(=O)C2)C1	97.7	86.61	Cycloheximide	FALSE
CC/C(=C(\c1ccccc1)c1ccc(OCCN(C)C)cc1)c1ccccc1	97.5	46.18	Tamoxifen	TRUE
CCOC(=O)NC1=C(N2CC2)C(=O)C(NC(=O)OCC)=C(N2CC2)C1=O	97.3	70.04	Diaziquone	FALSE
S=c1nc[nH]c2nc[nH]c12	91.8	63.03	Mercaptopurine	FALSE
O=c1[nH]cc(F)c(=O)[nH]1	89.2	56.73	Fluorouracil	FALSE
CCN1/C(=C/C=C/c2ccc3ccccc3[n+]2CC)C=Cc2ccccc21.[Cl-]	89.2	94.64	Quinaldine blue	FALSE
CC(=O)O.CC(=O)O.Cl[Pt]Cl.N.NC1CCCCC1	87.3	81.91	Satraplatin	FALSE
COC(=O)[C@@H]1c2cc3c(c(O)c2[C@@H](O[C@@H]2O[C@@H](C)[C@H](OC)[C@@](C)(OC)[C@H]2OC)C[C@]1(C)O)C(=O)c1c(O)cc2c(c1C3=O)O[C@@H]1O[C@@]2(C)[C@H](O)[C@@H](N(C)C)[C@@H]1O	85.3	97.88	Nogalamycin	FALSE
CC(=O)O[C@H]1C(=O)[C@]2(C)[C@@H](O)C[C@H]3OC[C@@]3(OC(C)=O)[C@H]2[C@H](OC(=O)c2ccccc2)[C@]2(O)C[C@H](OC(=O)[C@H](O)[C@@H](NC(=O)c3ccccc3)c3ccccc3)C(C)=C1C2(C)C	84.5	91.33	Paclitaxel	FALSE
CC[C@]1(O)C[C@H]2CN(CCc3c([nH]c4ccccc34)[C@@](C(=O)OC)(c3cc4c(cc3OC)N(C)[C@H]3[C@@](O)(C(N)=O)[C@H](O)[C@]5(CC)C=CCN6CC[C@]43[C@@H]65)C2)C1	81.9	58.71	Vindesine	FALSE
CC[C@@]1(O)C(=O)OCc2c1cc1n(c2=O)Cc2cc3c(CN(C)C)c(O)ccc3nc2-1	80.1	86.7	Topotecan	FALSE
N.N.O=C(O)C1(C(=O)O)CCC1.[Pt]	76.4	1.25	Carboplatin	TRUE
Nc1ccn([C@@H]2O[C@H](CO)[C@@H](O)C2(F)F)c(=O)n1	75.3	29.01	Gemcitabine	TRUE
CC[C@]1(O)C[C@H]2CN(CCc3c([nH]c4ccccc34)[C@@](C(=O)OC)(c3cc4c(cc3OC)N(C=O)[C@H]3[C@@](O)(C(=O)OC)[C@H](OC(C)=O)[C@]5(CC)C=CCN6CC[C@]43[C@@H]65)C2)C1	69.5	81.97	Vincristine	FALSE
Nc1nc(=S)c2[nH]cnc2[nH]1	68.7	59.4	Thioguanine	FALSE
COc1cc2ncnc(Nc3ccc(F)c(Cl)c3)c2cc1OCCCN1CCOCC1	67.6	56.85	Geftinib	FALSE
CO[C@H]1[C@H]([C@@]2(C)O[C@@H]2CC=C(C)C)[C@]2(CC[C@H]1OC(=O)NC(=O)CCl)CO2	67	90.37	TNP-470	FALSE
CC[C@]1(O)C[C@H]2CN(CCc3c([nH]c4ccccc34)[C@@](C(=O)OC)(c3cc4c(cc3OC)N(C)[C@H]3[C@@](O)(C(=O)OC)[C@H](OC(C)=O)[C@]5(CC)C=CCN6CC[C@]43[C@@H]65)C2)C1	66.7	91.87	Vinblastine	FALSE
N[C@@H](Cc1ccc(N(CCCl)CCCl)cc1)C(=O)O	59.5	41.39	Melphalan	TRUE
CC/C(=C(/CC)c1ccc(O)cc1)c1ccc(O)cc1	57.3	90.82	Diethylstilbestrol	FALSE
O=P1(N(CCCl)CCCl)NCCCO1	56.2	21.73	Cyclophosphamide	TRUE
O=C([O-])C(=O)[O-].[NH-][C@@H]1CCCC[C@H]1[NH-].[Pt+4]	55.4	94.28	Oxaliplatin	FALSE
CN1C2CCC1CC(OC(c1ccccc1)c1ccccc1)C2.CS(=O)(=O)O	70.6	78.88	Benztropine mesylate	FALSE
N=C(N)c1ccc(OCCCCCOc2ccc(C(=N)N)cc2)cc1.O=S(=O)(O)CCO.O=S(=O)(O)CCO	99.1	93.3	Pentamidine isethionate	FALSE
COc1ccc2cc3[n+](cc2c1OC)CCc1cc2c(cc1-3)OCO2	98.2	48.13	Berberine	TRUE
COc1ccc(C[C@H]2NC[C@H](O)[C@H]2OC(C)=O)cc1	97	81.02	Anisomycin	FALSE
CC(=O)c1ccc2c(c1)N(CCCN1CCC(CCO)CC1)c1ccccc1S2	88.5	21.62	Piperacetazine	TRUE
OCCN1CCN(CCCN2c3ccccc3Sc3ccc(Cl)cc32)CC1	85.6	67.19	Perphenazine	FALSE
CN1CCC(=C2c3ccccc3Sc3ccccc32)CC1	75.5	68.41	Pimethixene	FALSE
Cc1nc2n(c(=O)c1CCN1CCC(c3noc4cc(F)ccc34)CC1)CCCC2	67.5	12.34	Risperidone	TRUE
CC(=O)OCC1OC([S-])C(OC(C)=O)C(OC(C)=O)C1OC(C)=O.CCP(CC)CC.[Au+]	99.4	79.61	Auranofin	FALSE
CCCCCCCCCCCC[N+](C)(C)Cc1ccccc1.[Cl-]	99.9	98.58	Benzododecinium chloride	FALSE
CN(C)c1ccc(C(=C2C=CC(=[N+](C)C)C=C2)c2ccc(N(C)C)cc2)cc1.[Cl-]	98.7	92.71	Gentian violet	FALSE
CCCCCCCCCCCCCCCC[n+]1ccccc1.[Cl-]	98.6	96.96	Cetylpyridinium chloride	FALSE
CC(C)(C)CC(C)(C)c1ccc(OCCOCC[N+](C)(C)Cc2ccccc2)cc1.[Cl-]	98.6	91.05	Benzethonium chloride	FALSE
C[n+]1c2cc(N)ccc2cc2ccc(N)cc21.Nc1ccc2cc3ccc(N)cc3nc2c1.[Cl-]	98.2	97.44	Acriflavine	FALSE
CC(=O)O[Hg]c1ccccc1	97.7	93.53	Phenylmercuric acetate	FALSE
Cc1cc(C(C)(C)CC(C)(C)C)ccc1OCCOCC[N+](C)(C)Cc1ccccc1.[Cl-]	97.7	98.58	Methylbenzethonium chloride	FALSE
Nc1c2ccccc2nc2ccccc12	97.6	74.14	Aminacrine	FALSE
CCCCCCCCCCCCCCCC[N+](C)(C)CCN(Cc1ccc(OC)cc1)c1ncccn1.[Br-]	97.5	78.69	Thonzonium bromide	FALSE
CN(C)C(=S)SSC(=S)N(C)C	96.7	97.69	Thiram	FALSE
CCCCCCCC[N+](C)(C)Cc1ccccc1.[Cl-]	96.6	96.9	Benzalkonium chloride	FALSE
CC(O)C(=O)O.CCOc1ccc2nc3cc(N)ccc3c(N)c2c1	96.2	17.9	Ethacridine lactate	TRUE
Nc1ccc2cc3ccc(N)cc3nc2c1	96.2	75.79	Proflavine	FALSE
NC(=NCCCCCCN=C(N)/N=C(\N)Nc1ccc(Cl)cc1)/N=C(\N)Nc1ccc(Cl)cc1	95.4	45.06	Chlorhexidine	TRUE
CCN(CC)c1ccc(C(=C2C=CC(=[N+](CC)CC)C=C2)c2ccccc2)cc1.O=S(=O)([O-])O	93.5	97.14	Brilliant green	FALSE
Oc1c(Br)cc(Br)c2cccnc12	90.8	82.72	Broxyquinoline	FALSE
CN(C)c1ccc(C(=C2C=CC(=[N+](C)C)C=C2)c2ccccc2)cc1.[Cl-]	86.9	89.78	Malachite green	FALSE
CCCCC(CC)CN1CN(CC(CC)CCCC)CC(C)(N)C1	86.2	42.02	Hexetidine	TRUE
O.O=C(O)c1cc(O)c2c(c1)O[Bi]O2	56.5	19.23	Bismuth gallate	TRUE
CCC(C)C(C(=O)OCC[N+](C)(CC)CC)c1ccccc1	79.9	93.2	Valethamate	FALSE
CCN(CC)CCOc1ccc2c(c1)C(=O)c1cc(OCCN(CC)CC)ccc1-2	98.9	45.15	Tilorone	TRUE
Cc1cccc(C)c1OCC(=O)N[C@@H](Cc1ccccc1)[C@@H](O)C[C@H](Cc1ccccc1)NC(=O)[C@H](C(C)C)N1CCCNC1=O	84.9	67.27	Lopinavir	FALSE
CC(C)c1nc(CN(C)C(=O)N[C@H](C(=O)N[C@@H](Cc2ccccc2)C[C@H](O)[C@H](Cc2ccccc2)NC(=O)OCc2cncs2)C(C)C)cs1	84.9	64.24	Ritonavir	FALSE
O=C(c1ccc(OCCN2CCCCC2)cc1)c1c(-c2ccc(O)cc2)sc2cc(O)ccc12	97.1	88.15	Raloxifene	FALSE
O=C(O)c1ccc2ccccc2c1O.OCc1cc(C(O)CNCCCCCCOCCCCc2ccccc2)ccc1O	72.5	94.01	Salmeterol xinafoate	FALSE
COc1ccc(C[C@@H](C)NC[C@H](O)c2ccc(O)c(NC=O)c2)cc1	61.6	39.01	Formoterol	TRUE
CN(CCCCCCCCCCN(C)C(=O)Oc1cccc([N+](C)(C)C)c1)C(=O)Oc1cccc([N+](C)(C)C)c1.[Br-].[Br-]	95.9	81.83	Demecarium bromide	FALSE
CNC(=O)Oc1ccc2c(c1)[C@]1(C)CCN(C)[C@@H]1N2C	79.2	36.25	Eserine	TRUE
CCCCCCCCCc1ccc(OCCO)cc1	61.1	32.65	Nonoxynol	TRUE
COS(=O)(=O)[O-].C[N+]1(C)CCC(=C(c2ccccc2)c2ccccc2)CC1	90	90.78	Diphemanil	FALSE
COc1cc(C2c3cc4c(cc3C(O)C(CO)C2C(=O)O)OCO4)cc(OC)c1OC.COc1cc(C2c3cc4c(cc3C(O)C(CO)C2C(=O)O)OCO4)cc(OC)c1OC.COc1cc(C2c3cc4c(cc3C(O)C3COC(=O)C23)OCO4)cc(OC)c1OC.COc1cc(C2c3cc4c(cc3C(O)C3COC(=O)C23)OCO4)cc(OC)c1OC	87.7	77.84	Podophyllum resin	FALSE
CC1=CC(=C(c2ccc(N)cc2)c2ccc(N)cc2)C=CC1=[NH2+].[Cl-]	96.3	96.48	Basic fuchsin	FALSE
Nc1nc(N)c2nc(-c3ccccc3)c(N)nc2n1	79.4	9.97	Triamterene	TRUE
NC(N)=NC(=O)c1nc(Cl)c(N)nc1N	73.2	49.72	Amiloride	TRUE
CCC(=O)O[C@]1(C(=O)CCl)[C@@H](C)C[C@H]2[C@@H]3CCC4=CC(=O)C=C[C@]4(C)[C@@]3(F)[C@@H](O)C[C@@]21C	86	77.68	Clobetasol propionate	FALSE
Cc1cc2nc3ccc(=[N+](C)C)cc-3sc2cc1N.[Cl-]	99.5	47.36	Tolonium chloride	TRUE
O=c1oc2c(O)c(O)cc3c(=O)oc4c(O)c(O)cc1c4c23	87.1	92.52	Ellagic acid	FALSE
COc1c(C)c2c(c(O)c1C/C=C(\C)CCC(=O)O)C(=O)OC2	92.7	25.37	Mycophenolic acid	TRUE
C/C=C/C[C@@H](C)[C@@H](O)[C@H]1C(=O)N[C@@H](CC)C(=O)N(C)CC(=O)N(C)[C@@H](CC(C)C)C(=O)N[C@@H](C(C)C)C(=O)N(C)[C@@H](CC(C)C)C(=O)N[C@@H](C)C(=O)N[C@H](C)C(=O)N(C)[C@@H](CC(C)C)C(=O)N(C)[C@@H](CC(C)C)C(=O)N(C)[C@@H](C(C)C)C(=O)N1C	91.6	99.5	Cyclosporin A	FALSE
CO[C@H]1C[C@@H]2CC[C@@H](C)[C@@](O)(O2)C(=O)C(=O)N2CCCC[C@H]2C(=O)O[C@H]([C@H](C)C[C@@H]2CC[C@@H](O)[C@H](OC)C2)CC(=O)[C@H](C)/C=C(\C)[C@@H](O)[C@@H](OC)C(=O)[C@H](C)C[C@H](C)/C=C/C=C/C=C/1C	51.4	99.76	Rapamycin	FALSE
C[N+](C)(C)CCCCCCCCCC[N+](C)(C)C.[Br-].[Br-]	54.8	72.7	Decamethonium bromide	FALSE
C=CC[N+]1([C@H]2C[C@H]3[C@@H]4CC[C@H]5C[C@H](O)[C@@H](N6CCOCC6)C[C@]5(C)[C@H]4CC[C@]3(C)[C@H]2OC(C)=O)CCCC1.[Br-]	52.6	38.43	Rocuronium bromide	TRUE
CC(=O)O[C@H]1C[C@@H]2CC[C@@H]3[C@H](CC[C@@]4(C)[C@H]3C[C@H]([N+]3(C)CCCCC3)[C@@H]4OC(C)=O)[C@@]2(C)C[C@@H]1[N+]1(C)CCCCC1.[Br-].[Br-]	52.6	56.02	Pancuronium bromide	FALSE
CC(C)(C)c1cc(C=N[C@@H]2CCCC[C@H]2N=Cc2cc(C(C)(C)C)cc(C(C)(C)C)c2O)c(O)c(C(C)(C)C)c1.[Cl-].[Mn]	94.1	98.42	Manganese chloride	FALSE
C=Cc1c(C)c2cc3nc(cc4[nH]c(cc5nc(cc1[nH]2)C(C)=C5CCC(=O)O)c(CCC(=O)OC)c4C)[C@@]1(C)C3=CC=C(C(=O)OC)[C@H]1C(=O)OC	95.4	69.73	Verteporfin	FALSE
C1CO1.CC1CO1	98.8	1.13	Poloxalene	TRUE
CCCCCCCCCCCCCCCCCC[N+](C)(C)C.[Cl-]	78.6	86.24	Stearyltrimethylammonium chloride	FALSE
CC(=O)OCC1OC(OC2C(COC(C)=O)OC(OC(C)=O)C(OC(C)=O)C2OC(C)=O)C(OC(C)=O)C(OC(C)=O)C1OC(C)=O.CC(=O)OCC1OC(OC2C(COC(C)=O)OC(OC(C)=O)C(OC(C)=O)C2OC(C)=O)C(OC(C)=O)C(OC(C)=O)C1OC(C)=O.O=C(O)c1ccccc1C(=O)OCC1OC(OC2C(COC(=O)c3ccccc3C(=O)O)OC(OC(=O)c3ccccc3C(=O)O)C(OC(=O)c3ccccc3C(=O)O)C2OC(=O)c2ccccc2C(=O)O)C(OC(=O)c2ccccc2C(=O)O)C(OC(=O)c2ccccc2C(=O)O)C1OC(=O)c1ccccc1C(=O)O.OCC1OC(OC2C(CO)OC(O)C(O)C2O)C(O…	67.7	97.83	Cellulose acetate phthalate	FALSE
CCCOC(C)COCCO	95.1	2.08	Poloxamer 331	TRUE
C=CC(=O)O	68.8	6.59	Acrylic acid	TRUE
CN1C[C@H](CNC(=O)OCc2ccccc2)C[C@@H]2c3cccc4c3c(cn4C)C[C@H]21	85.9	45.69	Metergoline	TRUE
CCC(=O)c1ccc2c(c1)N(CC(C)N(C)C)c1ccccc1S2.O=C(O)/C=C\C(=O)O	77	97.71	Propiomazine maleate	FALSE
CC(C)CC(NC(=O)C1CCCN1C(=O)C(Cc1ccccc1)NC(=O)C(C)NC(=O)C(CCC(=O)O)NC(=O)C(C)NC(=O)C(CO)NC(=O)C(CCC(=O)O)NC(=O)C(CC(=O)O)NC(=O)C(CCC(=O)O)NC(=O)C(C)NC(=O)CNC(=O)C(CC(N)=O)NC(=O)C1CCCN1C(=O)C(Cc1ccc(O)cc1)NC(=O)C(NC(=O)C(CCCCN)NC(=O)C(NC(=O)C1CCCN1C(=O)C(N)CCCNC(=N)N)C(C)C)C(C)C)C(=O)NC(CCC(=O)O)C(=O)NC(Cc1ccccc1)C(=O)O	86.4	84.4	Corticotropin A	FALSE
C/C=C/c1ccccc1.C=CCc1ccc(O)c(OC)c1	98.9	41.85	Cinnamon oil	TRUE
C1CCC(C(CC2CCCCN2)C2CCCCC2)CC1.O=C(O)/C=C\C(=O)O	97.5	97.39	Perhexilline maleate	FALSE
CCCCCCCCNC(C)C(O)c1ccc(SC(C)C)cc1	97.3	91.51	Suloctidil	FALSE
CC(C(O)c1ccc(O)cc1)N1CCC(Cc2ccccc2)CC1	82.3	33.5	Ifenprodil	TRUE
