# Supplementary material for: DeepMalaria: Artificial Intelligence Driven Discovery of Potent Antiplasmodials
Source: Front Pharmacol. 2020 Jan 15;10:1526. doi: 10.3389/fphar.2019.01526 (PMC6974622; doi:10.3389/fphar.2019.01526)
Supplement: Supplementary file 3 [file DataSheet_3.csv]

Datasheet 3: Test Dataset
smiles	DD2
Cn1cnnc1C1CCCCN1C(=O)CN1CCC2(CCCCc3ccccc3OCCCNC2=O)CC1	0
C[C@H]1C(=O)NCCOc2ccccc2C(=O)N[C@H](C(=O)NCCCc2ccccc2)CCC(=O)N1C	0
Cc1noc(C2CCCN2C(=O)CN2CCC3(CCCCc4ccccc4OCCCNC3=O)CC2)n1	0
CC(=O)N1CCCN(Cc2ccccc2)CCN(C(=O)c2ccccc2F)Cc2cc(F)c(F)cc21	0
CC(C)c1ccc(CN2CCOCCOc3ccc(-c4cncnc4)cc3Cc3cccc(c3)C2)cc1	0
CC(C)Oc1ccc(C(C)NC(=O)CN2CCC3(CCCCc4ccccc4OCCCNC3=O)CC2)cc1	0
CC(C)n1cc(CN2CCC3(CCCCc4ccccc4OCCNC(=O)[C@H](C)NC3=O)CC2)c2ccccc21	0
O=C(c1ccc(F)c(Cl)c1)N1CCOC2(CCCCc3ccccc3OCCNC2=O)C1	0
CC(=O)N1CCCCCCCCN(C2CCN(C(=O)CCn3ccc(C(F)(F)F)n3)CC2)Cc2ccccc21	0
CCCCN1CCOc2ccccc2CCCCC2(CN(C(=O)COCC)CCO2)C1=O	0
O=C(CN1CCC2(CCCCc3ccccc3OCCCNC2=O)CC1)NCc1nnc2n1CCCCC2	0
NCCCC[C@@H](N)C(=O)N1CCC2(CCCCCc3ccccc3OCCNC2=O)CC1	0
CC(C)Cc1cc(CNC(=O)CN2CCC3(CCCCc4ccccc4OCCCNC3=O)CC2)on1	0
COc1cccc(CN2CCCN(C(C)=O)c3ccccc3CN(C(=O)CC[C@H](N)C(N)=O)CC2)c1	0
Fc1cccc(CN2CCOCCOc3ccc(-c4cncnc4)cc3Cc3cccc(c3)C2)c1	0
Cc1ccc(C2CCCN(C(=O)CN3CCC4(CCCCc5ccccc5OCCCNC4=O)CC3)C2)nc1	0
C[C@@H]1NC(=O)C2(CCCCc3ccccc3OCCNC1=O)CCN(Cc1ccc(Cn3cccn3)cc1)CC2	0
Cc1nn(C)cc1CCC(=O)N1CCOCCOc2ccc(-c3cccnc3)cc2Cc2cccc(c2)C1	0
Cc1c(C(=O)N2CCC3(CCCCc4ccccc4OCCN(C)C3=O)CC2)cccc1N1CCCC1	0
CCCCN1CCOc2ccccc2CCCCC2(CN(C(=O)CCOC)CCO2)C1=O	0
O=C(Cn1cccc(C(=O)NCCN2CCC3(CCCCc4ccccc4OCCNC3=O)CC2)c1=O)NC1CCCCC1	0
CC[C@H](N)C(=O)N1CCN(Cc2ccc(F)cc2)CCCN(C(C)=O)c2ccccc2C1	1
O=C(CN1CCC2(CCCCc3ccccc3OCCCNC2=O)CC1)N1CCCC1c1cc[nH]n1	0
COCC(=O)N1CCCCCCCCN(C(=O)c2ccc(OCCN3CCCCC3)cc2)Cc2ccccc21	0
O=C(CN1CCC2(CCCCc3ccccc3OCCCNC2=O)CC1)N1CCCCC1c1cnccn1	0
COc1cccc(CN2CCOCCOc3ccc(-c4cncnc4)cc3Cc3cccc(c3)C2)c1OC	0
COc1ccc(CN2CCC3(CCCCc4ccccc4OCCNC(=O)[C@H](C)NC3=O)CC2)cc1OC(C)C	0
O=C(c1cnc2ccccc2c1)N1CCOC2(CCCCc3ccccc3OCCNC2=O)C1	0
CC(=O)N1CCCN(Cc2ccccn2)CCN(C(=O)CC2C(=O)NCCN2C2CCCC2)Cc2ccccc21	0
CN1CCOc2ccccc2CCCCC2(CN(C(=O)CN3CCOCC3)CCO2)C1=O	0
COc1ccc(S(=O)(=O)CCC(=O)NCCN2CCC3(CCCCc4ccccc4OCCNC3=O)CC2)cc1F	0
O=C1Cn2cc(nn2)CN(C(=O)c2oc3ccccc3c2-n2cccc2)Cc2ccccc2OCCN1	0
O=C(CN1CCC2(CCCCc3ccccc3OCCCNC2=O)CC1)N1CCCC1c1ccccn1	0
CC(C)CC(=O)N1CCCCCCCCN(C(=O)C2CC(=O)N(CCc3ccc(F)cc3)C2)Cc2ccccc21	0
COc1cccc(CC(=O)N2CCCCCCCCN(C3CCOCC3)Cc3ccccc32)c1	0
O=C(CN1CCC2(CCCCc3ccccc3OCCCNC2=O)CC1)NCCc1nccs1	0
COC(=O)C1CCN(C(=O)CN2CCC3(C/C=C/CNC(=O)c4ccccc4OC[C@@H](C(C)C)NC3=O)CC2)CC1	0
CCc1cc(C(=O)N2CCOC3(CCCCc4ccccc4OCCN(CC)C3=O)C2)on1	0
Cc1ccc2c(c1)OCCCNC(=O)C1(CCCCNC2=O)CCN(C(=O)c2oc3ccc(F)cc3c2C)CC1	0
CCOc1ccccc1CN1CCCN(C(C)=O)c2ccccc2CN(CC(=O)N2CCC(C(N)=O)CC2)CC1	0
Cc1ccc(N2CC(C(=O)NCCN3CCC4(CCCCc5ccccc5OCCNC4=O)CC3)CC2=O)cc1Cl	0
CC(=O)N1CCCN(C)CCN(C(=O)Cn2cnc3sc(C)c(C)c3c2=O)Cc2ccccc21	0
Cc1ccnc(C2CCCCN2C(=O)CN2CCC3(CCCCc4ccccc4OCCCNC3=O)CC2)n1	0
N[C@@H](Cc1ccc(Cl)c(Cl)c1)C(=O)N1CCOCCOc2ccccc2Oc2ccc(Cl)cc2NC(=O)C1	0
c1cc2cc(c1)CN(Cc1cnc3ccccc3c1)CCOCCOc1ccc(-c3cncnc3)cc1C2	0
O=C(CNS(=O)(=O)c1ccc2c(c1)OCCO2)NCCN1CCC2(CCCCCc3ccccc3OCCNC2=O)CC1	0
O=C(C1CCC(F)(F)CC1)N1CCOC2(CCCCc3ccccc3OCCNC2=O)C1	0
Cc1ccc2c(c1)OCCCNC(=O)C1(CCCCNC2=O)CCN(C(=O)c2nnn(-c3ccc(Cl)cc3)c2C)CC1	0
CN1CCOc2ccccc2C(=O)NCCCCC2(CCN(C(=O)c3ccc(Br)cc3)CC2)C1=O	0
COc1cccc(CN2CCCN(C(C)=O)c3ccccc3CN(CC(=O)Nc3cnn(C)c3)CC2)c1	0
COc1cccc(CC(=O)N2CCCCCCCCN(CC(=O)Nc3ccc4c(c3)OCO4)Cc3ccccc32)c1	0
CN1CCOc2ccccc2C(=O)NCCCCC2(CCN(C(=O)CCc3cn(C)c4ccccc34)CC2)C1=O	0
Cc1nnsc1CN(C)C(=O)CN1CCC2(CCCCc3ccccc3OCCCNC2=O)CC1	0
Fc1ccccc1CN1CCOCCOc2ccc(-c3cncnc3)cc2Cc2cccc(c2)C1	0
COc1cccc(CC(=O)N2CCCCCCCCN(C3CCN(C)CC3)Cc3ccccc32)c1	0
COc1ccc(C(C)C)cc1CN1CCC2(CCCCNC(=O)c3cccc(C)c3OCCCNC2=O)CC1	0
Cn1c(CCC(=O)N2CCOC3(C/C=C/Cc4ccccc4OCCNC3=O)C2)nc2cc(Cl)ccc21	0
CN1CCOc2ccccc2CCCCC2(CCN(C(=O)Cn3c(=O)n(C)c4ccccc43)CC2)C1=O	0
CCCCN1CCOc2ccccc2CCCCC2(CN(C(=O)c3cnccn3)CCO2)C1=O	0
CCCCN1CCOc2ccccc2CCCCC2(CN(C(=O)c3ncccn3)CCO2)C1=O	0
CC(=O)N1CCCN(C)CCN(C(=O)CCn2cnc3c(cnn3C)c2=O)Cc2ccccc21	0
Cc1cccc(C2CCCN(C(=O)CN3CCC4(CCCCc5ccccc5OCCCNC4=O)CC3)C2)n1	0
CC(C)[C@H]1NC(=O)[C@H](Cc2ccccc2)N(C)C(=O)C[C@@H](C(=O)NCCCN2CCOCC2)NC(=O)c2ccccc2OC[C@H](C)NC1=O	0
C[C@@H]1NC(=O)C2(CCCCc3ccccc3OCCNC1=O)CCN(Cc1cc3ccccc3nc1N(C)C)CC2	0
CC(C)CC(=O)N1CCCCCCCN(Cc2cc(C(C)(C)C)ccc2O)Cc2ccccc21	0
CCC1c2cccn2CCN1C(=O)CN1CCC2(CCCCc3ccccc3OCCCNC2=O)CC1	0
Cc1cc(CN2CCCCC2)oc1C(=O)N1CCOCCOc2ccc(-c3cccnc3)cc2Cc2cccc(c2)C1	0
COc1cccc(C(=O)N2CCCCCCN(C(=O)c3c(Cl)cccc3Cl)Cc3ccccc32)c1	0
Cc1ccc2c(c1)OCCCNC(=O)C1(CCCCNC2=O)CCN(C(=O)c2cnc(C3CC3)nc2C)CC1	0
CCOc1ccccc1CN1CCCN(C(C)=O)c2ccccc2CN(CC(=O)N(C)C2CCS(=O)(=O)C2)CC1	0
CC(C)CC(=O)N1CCCN(C(=O)c2cc(=O)n(C)c(=O)n2C)CCNCc2ccccc21	0
O=C(CCc1ccc(-c2ccc(F)cc2)[nH]1)N1CCC2(CCCCc3ccccc3OCCCNC2=O)CC1	0
CC(C)CC(=O)N1CCCN(Cc2ccccc2)CCN(C(=O)C(N)CC(C)C)Cc2ccccc21	0
N[C@@H](Cc1cccc(F)c1)C(=O)N1CCOCCOc2ccc(-c3cccnc3)cc2Cc2cccc(c2)C1	0
COc1cccc(CN2CCCN(C(C)=O)c3ccccc3CN(C(=O)Cn3cncn3)CC2)c1	0
Cc1cc(CNC(=O)CN2CCC3(CCCCc4ccccc4OCCCNC3=O)CC2)[nH]n1	0
CCN1CCOc2ccccc2CCCCC2(CCN(C(=O)CC3C(=O)NCCN3C3CCCC3)CC2)C1=O	0
CN1CCOc2ccccc2CCCCC2(CCN(C(=O)c3cc(N4CCOCC4)ccc3Cl)CC2)C1=O	0
Cc1ccc2c(c1)OCCCNC(=O)C1(CCCCNC2=O)CCN(C(=O)c2nc(C)sc2-c2ccccc2)CC1	0
N[C@@H](CCc1ccccc1)C(=O)N1CCOCCOc2ccccc2Oc2ccc(Cl)cc2NC(=O)C1	0
O=C1NC[C@@H](Cc2ccccc2)NC(=O)C2(C/C=C/COc3ccccc31)CCN(C(=O)Cn1cccn1)CC2	0
O=C(CN1CC[C@H]2NC(=O)[C@@H](Cc3ccccc3)NC(=O)C3(C/C=C/C[C@@H]2C1)CCOCC3)NCc1cccc(F)c1	0
CC(=O)N[C@@H](C(=O)N1CC[C@H]2NC(=O)[C@H](Cc3ccccc3)NC(=O)C3(C/C=C/C[C@H]2C1)CCOCC3)C(C)C	0
CC(=O)N1CCCCCCCN(C(=O)[C@H](N)Cc2cccc(F)c2)Cc2ccccc21	0
CCc1noc(C)c1C(=O)N1CCCCNC(=O)c2cc(Cl)ccc2OC[C@@H](Cc2ccccc2)NC(=O)C1	0
CC1CCN(CC(=O)N2CCCCNC(=O)c3cc(Cl)ccc3OC[C@H](C(C)C)NC(=O)C2)CC1	0
CC(C)[C@H]1COc2ccc(Cl)cc2C(=O)NCCCCN(C(=O)CN2CCC(C(N)=O)CC2)CC(=O)N1	0
CC(C)[C@H]1COc2ccc(Cl)cc2C(=O)NCCCCN(C(=O)CCN2CCCCCC2)CC(=O)N1	0
CCN1CCOc2ccccc2C(=O)N[C@@H](CC(=O)N2CCC(O)CC2)C(=O)N[C@H](Cc2ccccc2)C1=O	0
COc1cccc(-c2[nH]ncc2CN2CCC3(CCCCc4ccccc4OCC(=O)N(C)C3)CC2)c1	0
CC(=O)N[C@@H](CCS(C)=O)C(=O)N1CC[C@@H]2NC(=O)[C@@H](Cc3ccccc3)NC(=O)C3(C/C=C/C[C@H]2C1)CCOCC3	0
COc1ccc(NC(=O)CN2CCC3(C/C=C/C[C@@H]4COCC[C@@H]4NC(=O)[C@H](CC(C)C)NC3=O)CC2)cc1Cl	0
CC(=O)N[C@H](Cc1ccccc1)C(=O)N1CC[C@@H]2NC(=O)[C@H](Cc3ccccc3)NC(=O)C3(C/C=C/C[C@@H]2C1)CCOCC3	0
CN1CCOc2ccccc2CCCCC2(CCN(C(=O)c3cnc(N4CCOCC4)nc3)CC2)C1=O	0
O=C1CN(C(=O)c2cncs2)CCCCNC(=O)c2cc(Cl)ccc2OC[C@@H](Cc2ccccc2)N1	0
Cc1noc(C)c1CCC(=O)N1CCCCNC(=O)c2cc(Cl)ccc2OC[C@H](C(C)C)NC(=O)C1	0
Cc1nc2ccc(C(=O)N3CCCCNC(=O)c4cc(Cl)ccc4OC[C@H](C(C)C)NC(=O)C3)cc2[nH]1	0
CC(C)C[C@@H]1COc2ccc(Cl)cc2C(=O)NCCCCN(C(=O)c2ccc(F)cc2F)CC(=O)N1	0
CC[C@@H](C)[C@@H]1NC(=O)[C@H](CC(=O)N(CCO)Cc2ccccc2)NC(=O)c2ccccc2OC[C@H](C)NC1=O	0
CN1CC2(CCCCc3ccccc3OCC1=O)CCN(Cc1ccc(N3CCOCC3)c(F)c1)CC2	0
CC(=O)N[C@@H](CCS(C)=O)C(=O)N1CC[C@@H]2NC(=O)[C@H](Cc3ccccc3)NC(=O)C3(C/C=C/C[C@@H]2C1)CCOCC3	0
Cc1ccc(NC(=O)CN2CC[C@H]3NC(=O)[C@@H](Cc4ccccc4)NC(=O)C4(C/C=C/C[C@@H]3C2)CCOCC4)cc1F	0
CC(=O)N[C@H](CC(N)=O)C(=O)N1CC[C@H]2NC(=O)[C@H](Cc3ccccc3)NC(=O)C3(C/C=C/C[C@@H]2C1)CCOCC3	0
CSCC[C@H](N)C(=O)N1CCC2(CCCCNC(=O)c3ccccc3OCCN(C)C2=O)CC1	0
COC(C)(C)C(=O)N1CCCCNC(=O)c2cc(Cl)ccc2OC[C@@H](Cc2ccccc2)NC(=O)C1	0
CC(C)[C@H]1COc2ccc(Cl)cc2C(=O)NCCCCN(C(=O)CCc2ccccc2)CC(=O)N1	0
O=C1CN(C(=O)c2cnco2)CCCCNC(=O)c2cc(Cl)ccc2OC[C@@H](Cc2ccccc2)N1	0
CC(C)[C@H]1COc2ccc(Cl)cc2C(=O)NCCCCN(C(=O)c2ccc3ncccc3c2)CC(=O)N1	0
CCN1CCOc2ccccc2C(=O)N[C@@H](CC(=O)N2CCC(O)CC2)C(=O)N[C@@H](CC(C)C)C1=O	0
CNCCOc1c(OC)cccc1C(=O)N1CCOCCOc2ccc(-c3cccnc3)cc2Cc2cccc(c2)C1	1
CC(=O)N[C@@H](C(=O)N1CC[C@@H]2NC(=O)[C@H](Cc3ccccc3)NC(=O)C3(C/C=C/C[C@@H]2C1)CCOCC3)C(C)C	0
CC(=O)N[C@H](CC(C)C)C(=O)N1CC[C@@H]2NC(=O)[C@H](Cc3ccccc3)NC(=O)C3(C/C=C/C[C@@H]2C1)CCOCC3	0
CC(=O)N[C@H](C(=O)N1CC[C@H]2NC(=O)[C@H](Cc3ccccc3)NC(=O)C3(C/C=C/C[C@@H]2C1)CCOCC3)[C@@H](C)OC(C)(C)C	0
CCN1CCOc2ccccc2CCCCC2(CCN(C(=O)[C@H](N)CO)CC2)C1=O	0
Cc1ncncc1C(=O)N1CCCCNC(=O)c2cc(Cl)ccc2OC[C@@H](Cc2ccccc2)NC(=O)C1	0
CC(C)[C@H]1COc2ccc(Cl)cc2C(=O)NCCCCN(C(=O)Cc2cccc(F)c2)CC(=O)N1	0
COc1ccccc1C(=O)N1CCCCNC(=O)c2cc(Cl)ccc2OC[C@@H](CC(C)C)NC(=O)C1	0
CC(C)[C@H]1COc2ccc(Cl)cc2C(=O)NCCCCN(C(=O)CCc2cnn(C)c2)CC(=O)N1	0
CC(C)C[C@@H]1COc2ccc(Cl)cc2C(=O)N[C@@H](CC(=O)N2CC(O)C2)C(=O)N[C@H](Cc2ccccc2)C(=O)N1C	0
CN(C)CCOc1cccc(C(=O)N2CCC3(CCCCOC[C@@H]4CCCN4C(=O)c4cccc(c4)OC3)CC2)c1	0
CC(=O)N[C@H](C(=O)N1CC[C@@H]2NC(=O)[C@H](Cc3ccccc3)NC(=O)C3(C/C=C/C[C@@H]2C1)CCOCC3)[C@@H](C)OC(C)(C)C	0
COc1cc2c(cc1CCC(=O)N1CCC3(CCCCc4ccccc4OCCN(C)C3=O)CC1)CCC2	0
O=C1/C=C/CC2(CCN(CC(=O)Nc3cccc4c3CCCC4)CC2)C(=O)NCCCNC(=O)c2ccccc2OCCN1	0
CC(C)C(=O)N1CCCCCCCN(C(=O)[C@H](N)Cc2cccc(F)c2)Cc2ccccc21	0
COCCC(=O)N1CCCCNC(=O)c2cc(Cl)ccc2OC[C@@H](Cc2ccccc2)NC(=O)C1	0
CC(C)[C@H]1COc2ccc(Cl)cc2C(=O)NCCCCN(C(=O)c2cccc(Cl)c2)CC(=O)N1	0
CC(C)C[C@@H]1COc2ccc(Cl)cc2C(=O)NCCCCN(C(=O)CCn2ccccc2=O)CC(=O)N1	0
CC(C)[C@H]1COc2ccc(Cl)cc2C(=O)NCCCCN(C(=O)Cc2cccc(Cl)c2)CC(=O)N1	0
CC[C@@H](C)[C@@H]1NC(=O)[C@H](CCC(=O)N2CC(O)C2)NC(=O)c2ccccc2OC[C@H](CC(C)C)NC1=O	0
O=C1CC(C(=O)N2CCC3(CCCCOC[C@@H]4CCCN4C(=O)c4cccc(c4)OC3)CC2)CN1CCc1ccc(F)cc1	0
CC(=O)N[C@H](C(=O)N1CC[C@@H]2NC(=O)[C@H](Cc3ccccc3)NC(=O)C3(C/C=C/C[C@H]2C1)CCOCC3)[C@@H](C)OC(C)(C)C	0
COc1cccc(N(C)CCC(=O)N2CCCCCCCCN(C(=O)CC(C)C)c3ccccc3C2)c1	0
CC(C)C[C@@H]1NC(=O)C2(C/C=C/C[C@H]3COCC[C@H]3NC1=O)CCN(CC(=O)Nc1ccc(C(F)(F)F)cc1)CC2	0
Cc1c(C(=O)N2CCC3(CCCCNC(=O)c4ccccc4OCCN(C)C3=O)CC2)oc2ccc(F)cc12	0
COc1ccc(C(=O)N2CCCCNC(=O)c3cc(Cl)ccc3OC[C@H](C(C)C)NC(=O)C2)cc1	0
CCCc1cc(C(=O)N2CCCCNC(=O)c3cc(Cl)ccc3OC[C@H](C(C)C)NC(=O)C2)no1	0
CCN1CCN(CC(=O)N2CCCCNC(=O)c3cc(Cl)ccc3OC[C@@H](CC(C)C)NC(=O)C2)CC1	0
CC(C)C[C@@H]1COc2ccc(Cl)cc2C(=O)NCCCCN(C(=O)c2nccc3ccccc23)CC(=O)N1	0
CC(C)[C@H]1NC(=O)[C@H](CCC(=O)N2CCC(O)CC2)NC(=O)c2cc(Cl)ccc2OC[C@H](Cc2ccccc2)N(C)C1=O	0
COc1ccc(-n2nc(C(=O)N3CCC4(CCCCOC[C@@H]5CCCN5C(=O)c5cccc(c5)OC4)CC3)nc2C)cc1	0
O=C1N[C@@H]2CCN(C(=O)CCc3nc4ccccc4[nH]3)C[C@@H]2C/C=C/CC2(CCOCC2)C(=O)N[C@H]1Cc1ccccc1	0
CC(C)c1noc(CCC(=O)N2CCC3(CCCCc4ccccc4OCCN(C(C)C)C3=O)CC2)n1	0
COc1ccccc1N1CCN(C(=O)CN2CCC3(C/C=C/Cc4ccccc4OCCNC3=O)CC2)CC1	0
COc1ccc(F)cc1S(=O)(=O)N1CC[C@@H]2NC(=O)[C@@H](Cc3ccccc3)NC(=O)C3(C/C=C/C[C@@H]2C1)CCOCC3	0
O=C1CN(C(=O)CN2CCOCC2)CCCCNC(=O)c2cc(Cl)ccc2OC[C@@H](Cc2ccccc2)N1	0
O=C1CN(C(=O)CCN2CCCC2)CCCCNC(=O)c2cc(Cl)ccc2OC[C@@H](Cc2ccccc2)N1	0
CC(C)C[C@@H]1COc2ccc(Cl)cc2C(=O)NCCCCN(C(=O)c2ccc3ncccc3c2)CC(=O)N1	0
Cc1nc(CC(=O)N2CCCCNC(=O)c3cc(Cl)ccc3OC[C@@H](CC(C)C)NC(=O)C2)cs1	0
CCCCc1nc(CN2CCC3(CCCCc4ccccc4OCCNC(=O)[C@H](C)NC3=O)CC2)c[nH]1	0
C[C@H]1Oc2ccccc2CCCCC2(CCN(C(=O)c3ccccc3OCCCN3CCCC3)CC2)CNC1=O	0
Cc1ccc(F)c(NC(=O)CN2CC[C@H]3NC(=O)[C@@H](Cc4ccccc4)NC(=O)C4(C/C=C/C[C@@H]3C2)CCOCC4)c1	0
COc1cccc(CC(=O)N2CCCCCCCCN(C(=O)c3ccccc3OC)Cc3ccccc32)c1	0
CCn1c(CCCC(=O)NC[C@@]2(C)CC[C@@H](C)C[C@H](O)[C@H](O)[C@@H](c3ccccc3)C2)nc2ccccc21	0
CCc1ccc(C(=O)N2CCCCNC(=O)c3cc(Cl)ccc3OC[C@@H](Cc3ccccc3)NC(=O)C2)cc1	0
CC(C)[C@H]1COc2ccc(Cl)cc2C(=O)NCCCCN(C(=O)c2cccc3ncccc23)CC(=O)N1	0
O=C1CN(C(=O)c2ncccn2)CCCCNC(=O)c2cc(Cl)ccc2OC[C@@H](Cc2ccccc2)N1	0
CC(C)C[C@@H]1COc2ccc(Cl)cc2C(=O)NCCCCN(C(=O)CCc2ccnn2C)CC(=O)N1	0
COc1ccc(C(=O)N2CCCCNC(=O)c3cc(Cl)ccc3OC[C@@H](CC(C)C)NC(=O)C2)cc1F	0
Cc1ccccc1-c1ncc(CN2CCC3(CCCCc4ccccc4OCCNC(=O)[C@H](C)NC3=O)CC2)cn1	0
Cc1nnc(-c2ccc(C(=O)N3CCC4(CCCCc5ccccc5O[C@H](C)C(=O)NC4)CC3)cc2)o1	0
CC(C)[C@H]1NC(=O)C(C)(C)NC(=O)C[C@@H](C(=O)NCCc2ccc3c(c2)OCCO3)NC(=O)c2ccccc2OC[C@H](C)NC1=O	0
CC(C)[C@H]1NC(=O)[C@H]([C@@H](C)O)NC(=O)C[C@@H](C(=O)NCCc2ccc3c(c2)OCCO3)NC(=O)c2ccccc2OC[C@H](C)NC1=O	0
Cc1nn(C)c(C)c1CCNC(=O)[C@@H]1CC(=O)NC2(CCCC2)C(=O)N[C@H](C(C)C)C(=O)N[C@@H](C)COc2ccccc2C(=O)N1	0
CC(C)[C@H]1NC(=O)C(C)(C)NC(=O)C[C@@H](C(=O)NCc2cccc(CN3CCOCC3)c2)NC(=O)c2ccccc2OC[C@H](C)NC1=O	0
CC(C)C[C@@H]1NC(=O)C[C@@H](C(=O)NCc2ccc(CN3CCCC3=O)cc2)NC(=O)c2ccccc2OCCN(C)C1=O	0
CN1CCOc2ccccc2C(=O)N[C@H](C(=O)NCCCn2ccc(C(F)(F)F)n2)CC(=O)N[C@@H](Cc2c[nH]cn2)C1=O	0
COc1ccc(CCCNC(=O)[C@@H]2CC(=O)N[C@@H](CO)C(=O)N(C)CCOc3ccccc3C(=O)N2)cc1OC	0
CN1CCCN(C(=O)[C@@H]2CCC(=O)N[C@@H](Cc3ccccc3)C(=O)N(C)CCOc3ccccc3C(=O)N2)CC1	0
CC(=O)N1CCCN(C(=O)[C@@H]2CC(=O)N[C@@H](Cc3ccccc3)C(=O)N(C)CCOc3ccccc3C(=O)N2)CC1	0
CC(C)[C@H]1NC(=O)[C@H](CC(N)=O)NC(=O)C[C@@H](C(=O)NCCCN2CCOCC2)NC(=O)c2ccccc2OCCNC1=O	0
CC(C)[C@H]1NC(=O)[C@H](Cc2ccccc2)N(C)C(=O)C[C@@H](C(=O)NCCc2cnccn2)NC(=O)c2ccccc2OC[C@H](C)NC1=O	0
COc1cccc(CCCNC(=O)[C@@H]2CC(=O)N[C@@H](Cc3ccc(O)cc3)C(=O)N[C@H](C(C)C)C(=O)N[C@@H](C)COc3ccccc3C(=O)N2)c1	0
CC(C)[C@H]1NC(=O)[C@H](Cc2ccccc2)N(C)C(=O)C[C@@H](C(=O)NCCCCN2CCCC2)NC(=O)c2ccccc2OC[C@H](C)NC1=O	0
CC(C)[C@H]1NC(=O)C2(CCCC2)NC(=O)C[C@@H](C(=O)NCCN2CCOCC2)NC(=O)c2ccccc2OC[C@H](C)NC1=O	0
CC(C)C[C@H]1COc2ccccc2C(=O)N[C@H](C(=O)NCCc2cnccn2)CC(=O)N2CCC[C@@H]2C(=O)N1	0
O=C1C[C@@H](C(=O)NCCc2ccc(F)cc2)NC(=O)c2ccccc2OCCNC(=O)[C@H](Cc2ccc(O)cc2)N1	0
COc1cccc(CCCNC(=O)[C@@H]2CC(=O)NC(C)(C)C(=O)N[C@H](Cc3ccccc3)COc3ccccc3C(=O)N2)c1	0
CN1CCOc2ccccc2C(=O)N[C@H](C(=O)NCc2cccc(CN3CCOCC3)c2)CC(=O)N[C@@H](Cc2ccccc2)C1=O	0
COc1cccc(CCCNC(=O)[C@@H]2CCC(=O)N[C@H](C(C)C)C(=O)N(C)CCOc3ccccc3C(=O)N2)c1	0
CC(C)[C@H]1NC(=O)C(C)(C)NC(=O)C[C@@H](C(=O)NCCN2CCOCC2)NC(=O)c2ccccc2OCCNC1=O	0
Cc1nn(C)c(C)c1CCNC(=O)[C@@H]1CC(=O)N[C@@H](Cc2ccccc2)C(=O)N[C@H](C(C)C)C(=O)N[C@@H](C)COc2ccccc2C(=O)N1	0
COc1ccc(CCCNC(=O)[C@@H]2CC(=O)NC3(CCCC3)C(=O)N[C@H](C(C)C)C(=O)N[C@@H](C)COc3ccccc3C(=O)N2)cc1OC	0
CC(C)[C@H]1NC(=O)C2(CCCC2)NC(=O)C[C@@H](C(=O)NCc2cccc(CN3CCOCC3)c2)NC(=O)c2ccccc2OC[C@H](C)NC1=O	0
O=C1N[C@@H]2CCN(CC(=O)N3CCCCC3)C[C@@H]2C/C=C/CC2(CCOCC2)C(=O)N[C@H]1Cc1ccccc1	0
CC(C)C[C@H]1NC(=O)C[C@@H](C(=O)N2CCCN(C)CC2)NC(=O)c2ccccc2OCCN(C)C1=O	0
C[C@@H](O)[C@@H]1NC(=O)C[C@@H](C(=O)NCCN2CCCC2=O)NC(=O)c2ccccc2OC[C@@H](Cc2ccccc2)NC1=O	0
O=C1C[C@@H](C(=O)N2CCC[C@@H]2CO)NC(=O)c2ccccc2OCCNC(=O)[C@H](Cc2c[nH]cn2)N1	0
COc1ccc(CCCNC(=O)[C@@H]2CC(=O)N[C@@H]([C@@H](C)O)C(=O)NCCOc3ccccc3C(=O)N2)cc1OC	0
CC(C)C[C@@H]1NC(=O)CC[C@@H](C(=O)NCc2ccc(CN3CCCCC3)cc2)NC(=O)c2ccccc2OCCCNC1=O	0
CC(C)C[C@@H]1NC(=O)C[C@@H](C(=O)NCC2(c3cccc(F)c3)CCOCC2)NC(=O)c2ccccc2OC[C@H]2CCCN2C1=O	0
CC(C)[C@H]1NC(=O)[C@H](Cc2ccccc2)N(C)C(=O)C[C@@H](C(=O)NCCN2CCCCC2)NC(=O)c2ccccc2OC[C@H](C)NC1=O	0
CC(C)[C@H]1NC(=O)[C@H](Cc2ccc(O)cc2)NC(=O)C[C@@H](C(=O)NCc2ccc(CN3CCCC3=O)cc2)NC(=O)c2ccccc2OC[C@H](C)NC1=O	0
CC(C)[C@H]1NC(=O)[C@H](Cc2ccccc2)NC(=O)C[C@@H](C(=O)NCCN2CCOCC2)NC(=O)c2ccccc2OC[C@H](C)NC1=O	0
CC(C)[C@H]1NC(=O)[C@H](Cc2ccccc2)NC(=O)C[C@@H](C(=O)NCCCN2CCOCC2)NC(=O)c2ccccc2OC[C@H](C)NC1=O	0
CC(C)C[C@@H]1NC(=O)C[C@@H](C(=O)NCCCN(C)C)NC(=O)c2ccccc2OCCN(C)C1=O	0
COC[C@@H]1CCCN1C(=O)[C@@H]1CCC(=O)N[C@@H](CC(C)C)C(=O)N(C)CCOc2ccccc2C(=O)N1	0
CN1C(=O)[C@H](Cc2ccccc2)NC(=O)CC[C@@H](C(=O)NCCN2CCCCC2)NC(=O)c2ccccc2OC[C@H]1Cc1ccccc1	0
O=C1C[C@@H](C(=O)NCCc2cnccn2)NC(=O)c2ccccc2OCCNC(=O)[C@H](CO)N1	0
CN1CCOc2ccccc2C(=O)N[C@H](C(=O)NCCOc2ccc(F)cc2)CCC(=O)N[C@@H](Cc2ccc(O)cc2)C1=O	0
COC[C@@H]1CCCN1C(=O)[C@@H]1CCC(=O)N[C@@H](C(C)C)C(=O)N(C)CCOc2ccccc2C(=O)N1	0
CCOc1ccc(CCCNC(=O)[C@@H]2CC(=O)N[C@@H](Cc3ccc(O)cc3)C(=O)N[C@H](C(C)C)C(=O)N[C@@H](C)COc3ccccc3C(=O)N2)cc1OC	0
CCOCCNC(=O)[C@@H]1CC(=O)NC2(CCCC2)C(=O)N[C@H](C(C)C)C(=O)N[C@@H](C)COc2ccccc2C(=O)N1	0
CC(C)[C@H]1NC(=O)C(C)(C)NC(=O)C[C@@H](C(=O)NCCCN2CCCC2=O)NC(=O)c2ccccc2OC[C@H](C)NC1=O	0
CC(C)[C@H]1NC(=O)[C@H](Cc2ccccc2)NC(=O)C[C@@H](C(=O)NCCCN(C)C)NC(=O)c2ccccc2OC[C@H](C)NC1=O	0
CN(CCOc1ccccc1F)C(=O)[C@@H]1CC(=O)N[C@H](Cc2ccccc2)C(=O)N(C)CCOc2ccccc2C(=O)N1	0
CC(C)(CNC(=O)[C@@H]1CC(=O)N[C@@H](CCC(N)=O)C(=O)NCCOc2ccccc2C(=O)N1)c1ccc(F)cc1	0
CCOc1ccc(CCCNC(=O)[C@@H]2CC(=O)N[C@@H](Cc3ccccc3)C(=O)NCCOc3ccccc3C(=O)N2)cc1OC	0
COc1ccc(OCCNC(=O)[C@@H]2CC(=O)N[C@@H](C(C)C)C(=O)N[C@H](Cc3ccccc3)COc3ccccc3C(=O)N2)cc1	0
CC(C)[C@H]1NC(=O)CC[C@@H](C(=O)NCCc2ccc(F)cc2)NC(=O)C[C@H](c2ccc(F)cc2)NC(=O)[C@H](CO)NC1=O	0
C[C@@H](O)[C@@H]1NC(=O)C[C@@H](C(=O)NCCN2CCCCCC2)NC(=O)c2ccccc2OCCCNC1=O	0
CC(C)[C@H]1NC(=O)C2(CCCC2)NC(=O)C[C@@H](C(=O)NCCN2CCCC2=O)NC(=O)c2ccccc2OC[C@H](C)NC1=O	0
CC(C)[C@H]1NC(=O)C(C)(C)NC(=O)C[C@@H](C(=O)NCc2ccc(CN3CCCC3=O)cc2)NC(=O)c2ccccc2OC[C@H](C)NC1=O	0
CC(C)[C@H]1NC(=O)C2(CCCC2)NC(=O)C[C@@H](C(=O)NCCCN2CCOCC2)NC(=O)c2ccccc2OC[C@H](C)NC1=O	0
CCOc1ccc(CCCNC(=O)[C@@H]2CC(=O)N[C@@H]([C@@H](C)O)C(=O)N[C@H](C(C)C)C(=O)N[C@@H](C)COc3ccccc3C(=O)N2)cc1OC	0
CC(C)[C@@H]1NC(=O)C[C@@H](C(=O)NCc2ccc(CN3CCOCC3)cc2)NC(=O)c2ccccc2OCCN(C)C1=O	0
COc1cccc(CCCNC(=O)[C@@H]2CCC(=O)N[C@H](C(C)C)C(=O)N[C@@H](CO)C(=O)N[C@@H](c3ccc(F)cc3)CC(=O)N2)c1	0
Cc1csc(CCCNC(=O)[C@@H]2CC(=O)N[C@@H]([C@@H](C)O)C(=O)N(C)CCOc3ccccc3C(=O)N2)n1	0
CN1CCOc2ccccc2C(=O)N[C@H](C(=O)NCCOc2ccc(Cl)cc2)CCC(=O)N[C@@H](CC(N)=O)C1=O	0
CC(C)C[C@@H]1NC(=O)CC[C@@H](C(=O)NCCc2ccc(F)cc2)NC(=O)c2ccccc2OCCN(C)C1=O	0
COC[C@@H]1CCCN1C(=O)[C@@H]1CCC(=O)N[C@@H](CO)C(=O)NCCCOc2ccccc2C(=O)N1	0
Cc1csc(CCCNC(=O)[C@@H]2CC(=O)NC(C)(C)C(=O)N[C@H](C(C)C)C(=O)N[C@@H](C)COc3ccccc3C(=O)N2)n1	0
COc1ccc(CCNC(=O)[C@@H]2CC(=O)NC(C)(C)C(=O)N[C@H](C(C)C)C(=O)N[C@@H](C)COc3ccccc3C(=O)N2)cc1	0
CC(C)[C@H]1NC(=O)C2(CCCC2)NC(=O)C[C@@H](C(=O)NCCCN(C)C)NC(=O)c2ccccc2OC[C@H](C)NC1=O	0
CC(C)[C@H]1NC(=O)C2(CCCC2)NC(=O)C[C@@H](C(=O)NCCCCN2CCCC2)NC(=O)c2ccccc2OC[C@H](C)NC1=O	0
CC(C)C[C@H]1NC(=O)C[C@@H](C(=O)NCCOc2ccc(Cl)cc2)NC(=O)c2ccccc2OCCCNC1=O	0
CC(C)[C@@H]1NC(=O)CC[C@@H](C(=O)NCC2(c3cccc(F)c3)CCOCC2)NC(=O)c2ccccc2OC[C@@H](Cc2ccccc2)N(C)C1=O	0
CC1(C)NC(=O)C[C@@H](C(=O)NCCCc2ccccc2)NC(=O)c2ccccc2OC[C@@H](Cc2ccccc2)NC1=O	0
CN1CCOc2ccccc2C(=O)N[C@H](C(=O)NCCOc2ccc(F)cc2)CCC(=O)N[C@@H](CC(N)=O)C1=O	0
O=C1C[C@@H](C(=O)NCCN2CCCC2=O)NC(=O)c2ccccc2OCCNC(=O)[C@H](Cc2ccccc2)N1	0
COc1ccc(OCCNC(=O)[C@@H]2CC(=O)NC3(CCCCC3)C(=O)N[C@H](C(C)C)C(=O)NCCOc3ccccc3C(=O)N2)cc1	0
COCCN1CCN(C(=O)[C@@H]2CC(=O)NC3(CCCC3)C(=O)N[C@H](C(C)C)C(=O)N[C@@H](C)COc3ccccc3C(=O)N2)CC1	0
CC(C)[C@H]1NC(=O)[C@H](Cc2ccccc2)N(C)C(=O)C[C@@H](C(=O)NCc2ccc(CN3CCOCC3)cc2)NC(=O)c2ccccc2OC[C@H](C)NC1=O	0
COc1cccc(CCCNC(=O)[C@@H]2CC(=O)N[C@@H]([C@@H](C)O)C(=O)N[C@H](C(C)C)C(=O)N[C@@H](C)COc3ccccc3C(=O)N2)c1	0
COc1ccc(OCCNC(=O)[C@@H]2CCC(=O)N[C@H](C(C)C)C(=O)N[C@@H](C)COc3ccccc3C(=O)N2)cc1	0
CC[C@H](C)[C@@H]1NC(=O)C[C@@H](C(=O)NCC2(c3cccc(F)c3)CCOCC2)NC(=O)c2ccccc2OCCN(C)C1=O	0
CN1CCOc2ccccc2C(=O)N[C@H](C(=O)NCC2(c3cccc(F)c3)CCOCC2)CC(=O)N[C@@H](Cc2ccccc2)C1=O	0
CCOc1ccc(CCCNC(=O)[C@@H]2CCC(=O)N[C@@H](Cc3ccc(O)cc3)C(=O)N(C)CCOc3ccccc3C(=O)N2)cc1OC	0
COc1ccc(OCCNC(=O)[C@@H]2CCC(=O)N[C@@H](Cc3ccccc3)C(=O)N(C)CCOc3ccccc3C(=O)N2)cc1	0
CCN1CCN(C(=O)[C@@H]2CC(=O)N[C@@H](CC(N)=O)C(=O)NCCOc3ccccc3C(=O)N2)CC1	0
CCN1CCC[C@H]1CNC(=O)[C@@H]1CC(=O)NC2(CCCCC2)C(=O)N[C@H](C(C)C)C(=O)NCCOc2ccccc2C(=O)N1	0
CCc1cc(C(=O)N2CCOC3(CCCCc4ccccc4OCCN(C)C3=O)C2)no1	0
Cc1ncccc1C(=O)N1CCCCNC(=O)c2cc(Cl)ccc2OCCCC1	0
CN1CCOc2ccccc2CCCCC2(CN(C(=O)c3cccc(F)c3)CCO2)C1=O	0
COc1ccc(C)cc1CC(=O)N1CCOC2(CCCCc3ccccc3OCCNC2=O)C1	0
CN1CCOc2ccccc2CCCCC2(CN(C(=O)c3cnccn3)CCO2)C1=O	0
CN1CCOc2ccccc2CCCCC2(CN(C(=O)c3ccnn3C)CCO2)C1=O	0
Cc1nccn1CC(=O)N1CCOC2(CCCCc3ccccc3OCCN(C)C2=O)C1	0
CCN1CCOc2ccccc2CCCCC2(CN(C(=O)c3ocnc3C)CCO2)C1=O	0
CCN1CCOc2ccccc2CCCCC2(CN(C(=O)c3cncnc3)CCO2)C1=O	0
Cc1nn(C)cc1C(=O)N1CCOC2(CCCCc3ccccc3OCCN(C)C2=O)C1	0
CCCCN1CCOc2ccccc2CCCCC2(CN(C(=O)c3ccccn3)CCO2)C1=O	0
CN1CCOc2ccccc2CCCCC2(CN(C(=O)c3ccc(F)cc3)CCO2)C1=O	0
Cc1ccc(C(=O)N2CCOC3(CCCCc4ccccc4OCCNC3=O)C2)c(=O)n1C	0
CN1CCOc2ccccc2CCCCC2(CN(C(=O)c3ccccc3F)CCO2)C1=O	0
CN1CCOc2ccccc2CCCCC2(CN(C(=O)CCCn3cccn3)CCO2)C1=O	0
Cc1cc(C(=O)N2CCOC3(CCCCc4ccccc4OCCN(C)C3=O)C2)on1	0
CCN1CCOc2ccccc2CCCCC2(CN(C(=O)c3ccn(C)n3)CCO2)C1=O	0
CCN1CCOc2ccccc2CCCCC2(CN(C(=O)c3ccc(F)cc3)CCO2)C1=O	0
CCN1CCOc2ccccc2CCCCC2(CN(C(=O)c3cccc(C)c3)CCO2)C1=O	0
CCN1CCOc2ccccc2CCCCC2(CN(C(=O)c3cn(C)nc3C)CCO2)C1=O	0
O=C(Cc1ccc(F)cc1)N1CCOC2(CCCCc3ccccc3OCCNC2=O)C1	0
CN1CCOc2ccccc2CCCCC2(CN(C(=O)c3cnn(C)c3)CCO2)C1=O	0
CCCCN1CCOc2ccccc2CCCCC2(CN(C(=O)c3ccncn3)CCO2)C1=O	0
CCn1cc(C(=O)N2CCOC3(CCCCc4ccccc4OCCN(C)C3=O)C2)cn1	0
O=C(c1ccncn1)N1CCOC2(CCCCc3ccccc3OCCNC2=O)C1	0
Cc1nc(C)c(C(=O)N2CCOC3(CCCCc4ccccc4OCCNC3=O)C2)s1	0
CCN1CCOc2ccccc2CCCCC2(CN(C(=O)c3cnc(C)nc3)CCO2)C1=O	0
CCN1CCOc2ccccc2CCCCC2(CN(C(=O)c3scnc3C)CCO2)C1=O	0
CCN1CCOc2ccccc2CCCCC2(CN(C(=O)C3CCOCC3)CCO2)C1=O	0
CCN1CCOc2ccccc2CCCCC2(CN(C(=O)CN3CCCC3)CCO2)C1=O	0
COCc1cccc(C(=O)N2CCOC3(CCCCc4ccccc4OCCN(C)C3=O)C2)c1	0
Cc1nc(C)c(C(=O)N2CCOC3(CCCCc4ccccc4OCCN(C)C3=O)C2)s1	0
Cc1n[nH]c(C)c1CC(=O)N1CCOC2(CCCCc3ccccc3OCCN(C)C2=O)C1	0
Cc1ncsc1C(=O)N1CCOC2(CCCCc3ccccc3OCCN(C)C2=O)C1	0
Cc1ncc(C(=O)N2CCOC3(CCCCc4ccccc4OCCN(C)C3=O)C2)c(C)n1	0
Cc1ccc(C(=O)N2CCOC3(CCCCc4ccccc4OCCNC3=O)C2)cc1F	0
CCN1CCOc2ccccc2CCCCC2(CN(C(=O)CNS(C)(=O)=O)CCO2)C1=O	0
CCN1CCOc2ccccc2CCCCC2(CN(C(=O)c3cccc(OC)c3)CCO2)C1=O	0
CCOCC(=O)N1CCOC2(CCCCc3ccccc3OCCN(C)C2=O)C1	0
CCN1CCOc2ccccc2CCCCC2(CN(C(=O)c3cncs3)CCO2)C1=O	0
Cc1nc(C(=O)N2CCOC3(CCCCc4ccccc4OCCNC3=O)C2)co1	0
Cc1cccnc1C(=O)N1CCOC2(CCCCc3ccccc3OCCNC2=O)C1	0
CN1CCOc2ccccc2CCCCC2(CN(C(=O)c3ccccc3)CCO2)C1=O	0
COCCC(=O)N1CCOC2(CCCCc3ccccc3OCCN(C)C2=O)C1	0
CCc1noc(C)c1C(=O)N1CCOC2(CCCCc3ccccc3OCCN(C)C2=O)C1	0
CC(=O)N[C@H](CC(N)=O)C(=O)N1CCOC2(CCCCc3ccccc3OCCNC2=O)C1	0
CCN1CCOc2ccccc2CCCCC2(CN(C(=O)c3cncnc3C)CCO2)C1=O	0
CCN1CCOc2ccccc2CCCCC2(CN(C(=O)Cn3cccn3)CCO2)C1=O	0
CCN1CCOc2ccccc2CCCCC2(CN(C(=O)Cc3ccccc3C)CCO2)C1=O	0
O=C(CCN1CCOCC1)N1CCOC2(CCCCc3ccccc3OCCNC2=O)C1	0
CCOCC(=O)N1CCOC2(CCCCc3ccccc3OCCNC2=O)C1	0
CN1CCOc2ccccc2CCCCC2(CN(C(=O)c3cncs3)CCO2)C1=O	0
O=C(c1cncs1)N1CCOC2(CCCCc3ccccc3OCCNC2=O)C1	0
O=C(Cc1ccccc1F)N1CCOC2(CCCCc3ccccc3OCCNC2=O)C1	0
Cc1cccc(C(=O)N2CCOC3(CCCCc4ccccc4OCCNC3=O)C2)c1	0
CN1CCOc2ccccc2CCCCC2(CN(C(=O)CCc3cccnc3)CCO2)C1=O	0
CCN1CCOc2ccccc2CCCCC2(CN(C(=O)c3cc(C)on3)CCO2)C1=O	0
CCN1CCOc2ccccc2CCCCC2(CN(C(=O)c3ccnc(C)n3)CCO2)C1=O	0
CCN1CCOc2ccccc2CCCCC2(CN(C(=O)CCN3CCCC3)CCO2)C1=O	0
CN1CCOc2ccccc2CCCCC2(CN(C(=O)CCn3ccnc3)CCO2)C1=O	0
CCCCN1CCOc2ccccc2CCCCC2(CN(C(=O)C(C)(C)OC)CCO2)C1=O	0
CN1CCOc2ccccc2CCCCC2(CN(C(=O)c3cc(F)ccc3F)CCO2)C1=O	0
Cc1cncc(C(=O)N2CCOC3(CCCCc4ccccc4OCCN(C)C3=O)C2)c1	0
Cc1ccccc1C(=O)N1CCOC2(CCCCc3ccccc3OCCN(C)C2=O)C1	0
O=C(c1ccc(F)cc1)N1CCOC2(CCCCc3ccccc3OCCNC2=O)C1	0
COCc1cccc(C(=O)N2CCOC3(CCCCc4ccccc4OCCNC3=O)C2)c1	0
CCN1CCOc2ccccc2CCCCC2(CN(C(=O)C(C)(C)OC)CCO2)C1=O	0
CCN1CCOc2ccccc2CCCCC2(CN(C(=O)c3c(C)noc3C)CCO2)C1=O	0
CCN1CCOc2ccccc2CCCCC2(CN(C(=O)c3cccnn3)CCO2)C1=O	0
COCc1nc2ccccc2n1CC(=O)N1CCCCCOc2ccccc2Oc2ncccc2C1	0
Cc1ccccc1CC(=O)N1CCOC2(CCCCc3ccccc3OCCN(C)C2=O)C1	0
CN1CCC(C(=O)N2CCOC3(CCCCc4ccccc4OCCN(C)C3=O)C2)CC1	0
CCn1cc(C(=O)N2CCOC3(CCCCc4ccccc4OCCNC3=O)C2)cn1	0
CC(=O)NCC(=O)N1CCOC2(CCCCc3ccccc3OCCN(C)C2=O)C1	0
CN1CCOc2ccccc2CCCCC2(CN(C(=O)Cc3ccc(F)cc3)CCO2)C1=O	0
Cc1cccc(C)c1OCC(=O)N1CCOC2(CCCCc3ccccc3OCCNC2=O)C1	0
CCN1CCOc2ccccc2CCCCC2(CN(C(=O)c3cc(C)no3)CCO2)C1=O	0
CCN1CCOc2ccccc2CCCCC2(CN(C(=O)c3cnn(CC)c3)CCO2)C1=O	0
CCN1CCOc2ccccc2CCCCC2(CN(C(=O)c3ccccc3C)CCO2)C1=O	0
Cc1noc2nc(C(C)C)cc(C(=O)N3CCCCCOc4ccccc4Oc4ncccc4C3)c12	0
COc1ccccc1-c1noc(C)c1C(=O)N1CCC2(CCCCOC[C@@H]3CCCN3C(=O)c3cccc(c3)OC2)CC1	1
CC(C)C[C@@H]1COc2ccc(Cl)cc2C(=O)NCCCCN(C(=O)c2ccc3c(c2)OCO3)CC(=O)N1	0
CC(C)CC(=O)N1CCCN(Cc2ccccc2)CCN(C(=O)C2CCCCC2)Cc2ccccc21	0
COCC(=O)N1CCCCCCCCN(C(=O)C2CCCCC2)Cc2ccccc21	0
CC(C)CC(=O)N1CCCCCCCN(C(=O)C2CCCCC2)Cc2ccccc21	0
C/C1=C\CCC2(CCN(C(=O)C3=NN(C)C(=O)CC3)CC2)CNC(=O)c2ccccc2OCC1	0
CC(=O)N1CCCN(C)CCN(C(=O)c2ccc3c(c2)ncn3C)Cc2ccccc21	0
COCC(=O)N1CCCN(C(C)C)CCN(C(=O)CN2CCCC2=O)Cc2ccccc21	0
CCc1nnsc1C(=O)N1CCCCCCN(Cc2ccccc2)CCC1	0
Cc1c(C(=O)N2CCCCCCCN(C(=O)C(C)C)c3ccccc3C2)cccc1N1CCOCC1	0
O=C(c1ccc(-c2ncn[nH]2)cc1)N1CCC2(CCCCOC[C@@H]3CCCN3C(=O)c3cccc(c3)OC2)CC1	0
Cc1cccc(C(=O)N2CCCCCCCN(C(=O)CC(C)C)c3ccccc3C2)c1	0
CC(=O)N1CCCCCCN(C(=O)CCc2ccccc2)Cc2ccccc21	0
COc1cccc(C(=O)N2CCCCCCN(C(=O)c3ccccc3C)Cc3ccccc32)c1	0
COc1ccc(C(=O)N2CCCCCCN(C(C)=O)c3ccccc3C2)cc1	0
Cc1cc(C)n(CCC(=O)NC[C@@H]2CC[C@@H](C)C[C@H](O)C[C@@H](c3ccccc3)C[C@@]2(C)O)c(=O)n1	0
CCN1CCOc2ccccc2C(=O)N[C@@H](CC(=O)N2CCC(O)CC2)C(=O)N[C@@H](C(C)C)C1=O	0
CN(C)S(=O)(=O)N1CCOCC(C(=O)N2CCCCCCN(Cc3ccccc3)CCC2)C1	0
CCc1nnsc1C(=O)N1CCC2(CCCCCc3ccccc3OCCN(C)C2=O)CC1	0
CC(=O)N1CCCN(c2ncccn2)CCN(C(=O)c2noc3c2CCCCC3)Cc2ccccc21	0
O=C1COc2ccccc2C/C=C/C[C@@H]2[C@@H](CCCN2CC(=O)N2CCOCC2)N1	0
CCCCCCc1ccc(C(=O)N2CCCCCCCCN(C(C)=O)c3ccccc3C2)cc1	0
CC(=O)N1CCCCCCCCN(C(=O)COc2ccc(Cl)cc2)Cc2ccccc21	0
CCOc1ccccc1C(=O)N1CCCCCCCCN(C(=O)CC(C)C)c2ccccc2C1	0
O=C(c1ccc(F)cc1)N1CCN(Cc2ccccc2)CCCNc2ccccc2C1	0
COCc1nc2ccccc2n1CC(=O)NC[C@@]1(C)CC[C@@H](C)C[C@H](O)C[C@@H](c2ccccc2)C1	0
CCC(=O)N1CCCCCCCCN(C(=O)C2CC2)c2ccccc2C1	0
Cc1ccc(-n2nc(C(=O)N3CCCCCCN(Cc4ccccc4)CCC3)nc2C)cc1	0
CCn1cc(Cl)c(C(=O)N2CCC3(CCCCCc4ccccc4OCCN(C)C3=O)CC2)n1	0
Cc1onc(C(=O)N2CCCCCCCCN(C(=O)C3CC3)c3ccccc3C2)c1CN(C)C	0
COc1cccc(CN2CCCN(C(C)=O)c3ccccc3CN(C(=O)[C@H](N)C(C)C)CC2)c1	0
Cc1cc(CN2CCOCC2)oc1C(=O)N1CCCCCCCN(C(=O)C(C)C)c2ccccc2C1	0
CC(C)C(=O)N1CCCCCCCN(C(=O)c2ccc(Br)cc2)Cc2ccccc21	0
CC(C)C(=O)N1CCCCCCCN(C(=O)c2ccc(F)cc2)Cc2ccccc21	0
O=C(c1ccc(Br)cc1)N1CCN(Cc2ccccc2)CCCNc2ccccc2C1	0
CC(=O)N1CCCCCCCN(C(=O)CN)Cc2ccccc21	0
CC(C)CC(=O)N1CCCN(C(=O)c2cc3ncc(CCO)cn3n2)CCNCc2ccccc21	0
Cc1cc(C)n(CCCC(=O)N2CCCCCCN(Cc3ccccc3)CCC2)c(=O)n1	0
Nc1ncc(CC(=O)N2CCC3(CCCCc4ccccc4OC[C@@H]4CCCN4C3=O)CC2)c(=O)[nH]1	0
COc1cccc(CN2CCCN(C(C)=O)c3ccccc3CN(C(=O)[C@@H]3CCCCN3)CC2)c1	0
CC(C)[C@H]1COc2ccc(Cl)cc2C(=O)NCCCCN(C(=O)c2n[nH]c3ccccc23)CC(=O)N1	0
CCn1cc(S(=O)(=O)N2CCCCCCCCN(C(=O)COC)c3ccccc3C2)cn1	0
CC(=O)N1CCCCCCN(C(=O)C2CCCCC2)Cc2ccccc21	0
CN1CCOc2ccccc2C(=O)NCCCCC2(CCN(C(=O)CCC3CCC3)CC2)C1=O	0
C[C@@H]1CC[C@@H](CN)[C@](C)(O)C[C@H](c2ccccc2)C[C@@H](O)C1	0
CC(=O)N1CCCCCCCN(C(=O)C(N)CC(C)C)Cc2ccccc21	0
C[C@@H]1NC(=O)C2(CCCCc3ccccc3OCCNC1=O)CCN(Cc1nccs1)CC2	0
Cc1onc(-c2cccnc2)c1C(=O)N1CCCCCCN(Cc2ccccc2)CCC1	1
CN1CCOc2ccccc2CCCCCC2(CCN(C(=O)CN3CCCC3=O)CC2)C1=O	0
CC(=O)N1CCCN(Cc2ccccc2)CCN(C(=O)Cn2cncn2)Cc2ccc(Cl)cc21	0
CN1C(=O)COc2ccccc2CCCC[C@@H]2[C@H]1CCCN2C(=O)c1cncs1	0
COCC(=O)N1CCCCCCCCN(S(=O)(=O)c2cccc(OC)c2)Cc2ccccc21	0
CCC(=O)N1CCCCCCN(C(C)=O)c2ccccc2C1	0
O=C(c1c(F)cccc1F)N1CCN(Cc2ccccc2)CCCNc2ccccc2C1	0
COCCn1c(C(=O)N2CCC3(CCCCOC[C@@H]4CCCN4C(=O)c4cccc(c4)OC3)CC2)cc2ccccc21	1
CC(C)CC(=O)N1CCCCCCCN(C(=O)c2ccc(F)cc2)Cc2ccccc21	0
CN1CCOc2ccccc2CCCCCC2(CCN(C(=O)CCN3CCCC3)CC2)C1=O	0
O=C(Cn1c2c(c3ccccc31)CCC2)N1CCCCCCN(Cc2ccccc2)CCC1	0
CCN1CCC(C(=O)N2CCC3(CCCCCc4ccccc4OCCN(C)C3=O)CC2)CC1	0
Cc1onc(-c2ccncc2)c1C(=O)N1CCCCCCCCN(C(=O)C2CC2)c2ccccc2C1	0
O=C1CN(C(=O)c2ccccc2)CCCCNC(=O)c2cc(Cl)ccc2OC[C@@H](Cc2ccccc2)N1	0
CC(C)N1CCOc2ccccc2CCCCC2(CCN(C(=O)CCC3CCC3)CC2)C1=O	0
COCC(=O)N1CCCCCCCCN(C(=O)c2ccccc2OC)Cc2ccccc21	0
CC(=O)N1CCCCCCCCN(C(=O)Cc2ccc(Cl)cc2)Cc2ccccc21	0
CC(=O)Nc1ccc(C(=O)N2CCC3(CC/C=C(\C)CCOc4ccccc4C(=O)NC3)CC2)cn1	0
CC(=O)N1CCCCCCCN(C(=O)c2cccc(F)c2)Cc2ccccc21	0
COCC(=O)N1CCCN(C(C)C)CCN(C(=O)c2noc3c2CCCCC3)Cc2ccccc21	0
COc1ccc(S(=O)(=O)CC(=O)N2CCCCCCN(Cc3ccccc3)CCC2)cc1	0
CSCC[C@H](N)C(=O)N1CCN(Cc2ccc(F)cc2)CCCN(C(C)=O)c2ccccc2C1	1
COc1ccccc1N(C)CCC(=O)N1CCCCCOc2ccccc2Oc2ncccc2C1	0
Cc1nn(C)cc1S(=O)(=O)N1CCC[C@H]2[C@@H]1CCCCCOc1ccccc1C(=O)N2C	0
C[C@@H]1CC[C@@H](CNC(=O)c2cccc(Cn3ccnc3)c2)[C@](C)(O)C[C@H](c2ccccc2)C[C@@H](O)C1	0
CC(=O)N1CCCCCCCCN(C(=O)c2ccc(C)cc2)Cc2ccccc21	0
CC(=O)N1CCCCCCCCN(S(=O)(=O)c2ccccc2F)Cc2ccccc21	0
C/C1=C\CCC2(CCN(C(=O)CCn3nc(O)ccc3=O)CC2)CNC(=O)c2ccccc2OCC1	0
CC(=O)N1CCCN(C)CCN(C(=O)c2c[nH]c(O)n2)Cc2ccccc21	0
CC(C)c1nnc(CCC(=O)N2CCC3(CCCCc4ccccc4O[C@H](C)C(=O)NC3)CC2)o1	0
C[C@H]1COc2ccccc2CCCCC2(CCN(C(=O)CN3CCCC3=O)CC2)C(=O)N1	0
COCC(=O)N1CCCN(C)CCN(CCC(C)C)Cc2ccccc21	0
COCCn1c(C(=O)N2CCCCCOc3ccccc3Oc3ncccc3C2)cc2ccccc21	0
CC(=O)N1CCCN(C)CCN(C(=O)CCNC(=O)c2cccnc2)Cc2ccccc21	0
CCN1CCOc2ccccc2CCCCC2(CN(C(=O)c3ccccc3OC)CCO2)C1=O	0
CCc1cc(C(=O)N2CCOC3(CCCCc4ccccc4OCCN(CC)C3=O)C2)no1	0
O=C(c1cc(F)ccc1F)N1CCOC2(CCCCc3ccccc3OCCNC2=O)C1	0
CCN1CCOc2ccccc2CCCCC2(CN(C(=O)CN(C)C)CCO2)C1=O	0
Cc1nc(C(=O)N2CCCCNC(=O)c3cc(Cl)ccc3OCCCC2)co1	0
O=C1NCC2(CCCCCOc3ccc(Cl)cc31)CCN(C(=O)CCc1ccccc1F)CC2	0
O=C(CN1CCOC2(CCCCc3ccccc3OCCNC2=O)C1)NCCc1ccccc1	0
Cc1nc(CC(=O)N2CCCC3(CCCCCOc4ccc(Cl)cc4C(=O)NC3)C2)cs1	0
CC(C)[C@@H]1NC(=O)C[C@@H](C(=O)NC2CCC2)NC(=O)c2ccccc2OCCNC1=O	0
NCCC(=O)N1CCC2(CCCCCc3ccccc3OCCNC2=O)CC1	0
CCCCN1CCOc2ccccc2CCCCC2(CN(C(=O)c3cc[nH]n3)CCO2)C1=O	0
CCN1CCOc2ccccc2CCCCC2(CN(C(=O)c3ccccc3)CCO2)C1=O	0
Cc1cc(C)n(CC(=O)N2CCOC3(CCCCc4ccccc4OCCN(C)C3=O)C2)n1	0
CCN1CCOc2ccccc2CCCCC2(CN(C(=O)CCn3ccnc3)CCO2)C1=O	0
CC(C)[C@H]1COc2ccc(Cl)cc2C(=O)NCCCCN(C(=O)Cn2ccnc2)CC(=O)N1	0
CC(=O)N1CCC(C(=O)N2CCCCNC(=O)c3cc(Cl)ccc3OC[C@@H](C)NC(=O)C2)CC1	0
CCCCN1CCOc2ccccc2CCCCC2(CN(C(=O)c3cnco3)CCO2)C1=O	0
O=C1NCC2(CCCCCOc3ccc(Cl)cc31)CCCN(C(=O)C1CCC(F)(F)CC1)C2	0
CC[C@H](C)[C@@H]1NC(=O)CC[C@@H](C(=O)NC2CCC2)NC(=O)c2ccccc2OCCN(C)C1=O	0
c1cc2cc(c1)Cc1cc(-c3cncnc3)ccc1OCCOCCNC2	0
CCCCN1CCOc2ccccc2CCCCC2(CN(C(=O)CC3CC3)CCO2)C1=O	0
CCN1CCOc2ccccc2CCCCC2(CN(C(=O)c3coc(C)n3)CCO2)C1=O	0
Cn1c(C(=O)N2CCCCNC(=O)c3cc(Cl)ccc3OCCCC2)nc2cc(Cl)ccc21	0
CCOCC(=O)N1CCOC2(CCCCc3ccccc3OCCN(CC)C2=O)C1	0
Cc1nccc(C(=O)N2CCCCNC(=O)c3cc(Cl)ccc3OC[C@H](C(C)C)NC(=O)C2)n1	0
CCc1ccc(C(=O)N2CCC3(CCCCCOc4ccc(Cl)cc4C(=O)NC3)CC2)cc1	0
CCN1CCOc2ccccc2CCCCC2(CN(C(=O)c3cnc[nH]3)CCO2)C1=O	0
Cc1ccc(C(=O)N2CCCC3(CCCCCOc4ccc(Cl)cc4C(=O)NC3)C2)cc1F	0
CC(=O)N1CCCCNC(=O)c2cc(Cl)ccc2OC[C@@H](Cc2ccccc2)NC(=O)C1	0
CC(C)CC(=O)N1CCCCCCCCN(C2CCOCC2)Cc2ccccc21	0
CCn1cc(Cl)c(C(=O)N2CCC3(CCCCOC[C@@H]4CCCN4C(=O)c4cccc(c4)OC3)CC2)n1	0
CCN1CCOc2ccccc2CCCCC2(CN(C(=O)CNC(C)=O)CCO2)C1=O	0
Cc1ccc(-c2cc(C(=O)N3CCCCNC(=O)c4cc(Cl)ccc4OCCCC3)no2)cc1	0
Cc1cccc(C(=O)N2CCCCNC(=O)c3cc(Cl)ccc3OCCCC2)c1	0
Cc1cc(C(=O)N2CCCCNC(=O)c3cc(Cl)ccc3OC[C@H](C(C)C)NC(=O)C2)no1	0
C[C@@H]1COc2ccc(Cl)cc2C(=O)NCCCCN(C(=O)CCN2CCCC2)CC(=O)N1	0
CN(CCCC[C@H]1C(=O)N(C)CCCCCOc2ccccc2C(=O)N1C)C(=O)c1ccn(C)n1	0
Cc1ocnc1C(=O)N1CCCC2(CCCCCOc3ccc(Cl)cc3C(=O)NC2)C1	0
CC(C)[C@@H]1NC(=O)C[C@@H](C(=O)NC2CCC2)NC(=O)c2cc(Cl)ccc2OC[C@@H](C)N(C)C1=O	0
CCN1CCOc2ccccc2CCCCC2(CN(C(=O)Cc3ccccc3)CCO2)C1=O	0
CC(C)C[C@H]1NC(=O)[C@H](Cc2ccc(O)cc2)NC(=O)c2ccccc2OCCNC1=O	0
CCN1CCOc2ccccc2CCCCC2(CN(C(=O)c3ccccc3F)CCO2)C1=O	0
CCN1CCOc2ccccc2CCCCC2(CN(C(=O)CN3CCOCC3)CCO2)C1=O	0
CCN1CCOc2ccccc2CCCCC2(CN(C(=O)c3ncccn3)CCO2)C1=O	0
Cc1cc(C(=O)N2CCCCNC(=O)c3cc(Cl)ccc3OC[C@@H](CC(C)C)NC(=O)C2)no1	0
CC(C)[C@@H]1COc2ccc(Cl)cc2C(=O)NCCCCN(C(=O)Cn2cccn2)CC(=O)N1	0
CCN1CCOc2ccccc2CCCCC2(CN(C(=O)CCCCN)CCO2)C1=O	0
O=C1NCC2(CCCCCOc3ccc(Cl)cc31)CCCN(C(=O)CCCc1cn[nH]c1)C2	0
CC(C)[C@H]1NC(=O)C[C@@H](C(=O)NC2CCC2)NC(=O)c2ccccc2OCCNC1=O	0
CCN1CCOc2ccccc2CCCCC2(CN(C(=O)c3cnco3)CCO2)C1=O	0
CC(C)C[C@@H]1NC(=O)[C@H](Cc2ccc(O)cc2)NC(=O)c2ccccc2OCCNC1=O	0
CCN1CCOc2ccccc2CCCCC2(CN(C(=O)c3ccno3)CCO2)C1=O	0
CCN1CCOc2ccccc2CCCCC2(CN(C(=O)C3CCN(C)CC3)CCO2)C1=O	0
CCOCC(=O)N1CCCCNC(=O)c2cc(Cl)ccc2OCCCC1	0
Cc1ncc(C(=O)N2CCCCNC(=O)c3cc(Cl)ccc3OC[C@H](C(C)C)NC(=O)C2)cn1	0
O=C1NCC2(CCCCCOc3ccccc31)CCCN(C(=O)CC1CC1)C2	0
COc1ccc(F)cc1S(=O)(=O)N1CCCCCCCCN(C(C)=O)c2ccccc2C1	0
O=C1NCC2(CCCCCOc3ccc(Cl)cc31)CCCN(C(=O)CC1CC1)C2	0
CN1CCOc2ccccc2C(=O)N[C@H](C(=O)NC2CCC2)CC(=O)N[C@@H](c2ccccc2)C1=O	0
CCN1CCOc2ccccc2CCCCC2(CN(C(=O)CN3CCCCC3)CCO2)C1=O	0
CCN1CCOc2ccccc2CCCCC2(CN(C(=O)Cn3ccnc3C)CCO2)C1=O	0
CCN1CCOc2ccccc2CCCCC2(CN(C(=O)c3ncccc3C)CCO2)C1=O	0
CCN1CCOc2ccccc2CCCCC2(CN(C(=O)c3ccc(C)nc3)CCO2)C1=O	0
CCN1CCOc2ccccc2CCCCC2(CN(C(=O)c3cnc(C)nc3C)CCO2)C1=O	0
CC(C)[C@H]1COc2ccc(Cl)cc2C(=O)NCCCCN(C(=O)c2ccccn2)CC(=O)N1	0
Cc1onc(C(C)C)c1C(=O)N1CCCC2(CCCCCOc3ccccc3C(=O)NC2)C1	0
CCn1cc(C(=O)N2CCCC3(CCCCCOc4ccc(Cl)cc4C(=O)NC3)C2)cn1	0
CC[C@H](C)[C@@H]1NC(=O)C[C@@H](C(=O)NC2CCC2)NC(=O)c2ccccc2OCCNC1=O	0
CC(C)C[C@H]1NC(=O)C[C@@H](C(=O)NC2CCC2)NC(=O)c2ccccc2OC[C@H](C)NC1=O	0
CCN1CCOc2ccccc2CCCCC2(CN(C(=O)c3cccc(C)n3)CCO2)C1=O	0
CCN1CCOc2ccccc2CCCCC2(CN(C(=O)c3cccc(F)c3)CCO2)C1=O	0
CCN1CCOc2ccccc2CCCCC2(CN(C(=O)Cn3cc(C)cn3)CCO2)C1=O	0
O=C(c1ccc2ccccc2n1)N1CCOC2(CCCCc3ccccc3OCCNC2=O)C1	0
O=C1NCCCCN(C(=O)CC2(O)CCCCC2)CCCCOc2ccc(Cl)cc21	0
COC(C)(C)C(=O)N1CCCCNC(=O)c2cc(Cl)ccc2OC[C@@H](C(C)C)NC(=O)C1	0
CCCCN1CCOc2ccccc2CCCCC2(CN(C(=O)CNC(C)=O)CCO2)C1=O	0
CCN1CCN(CC(=O)N2CCCC3(CCCCCOc4ccc(Cl)cc4C(=O)NC3)C2)CC1	0
O=C(c1cc[nH]n1)N1CCCC2(CCCCc3ccccc3OCCNC2=O)C1	0
O=C1NCC2(CCCCCOc3ccccc31)CCCN(C(=O)C1CCOCC1)C2	0
O=C1NCC2(CCCCCOc3ccccc31)CCCN(C(=O)c1cncnc1)C2	0
CC(=O)N1CCCN(S(C)(=O)=O)CCN(C(=O)CCc2ccccc2)Cc2ccccc21	0
COc1ccc(CN2CCC3(CCCCOC[C@@H]4CCCN4C(=O)c4ccccc4OC3)CC2)cc1	0
CC(=O)N1CCCCCCCN(Cc2ccc(F)cc2)Cc2cc(N3CCOCC3)ccc21	0
CC(=O)N1CCCCCCCN(CCC(C)C)Cc2ccc(CO)cc21	0
CC(=O)N1CCCCCCCN(CC2CCCCC2)Cc2ccc(CO)cc21	0
Cc1cc(C)n(C)c(=O)c1C(=O)N1CCCCCCCN(C(=O)CC(C)C)c2ccccc2C1	0
C[C@H]1COc2ccccc2CCCCC2(CCN(Cc3cccnc3)CC2)C(=O)N1	0
Cc1ccccc1C(=O)N1CCC2(CCCCc3ccccc3O[C@H](C)C(=O)NC2)CC1	0
C[C@H]1Oc2ccccc2CCCCC2(CCN(C(=O)CCC3CCCC3)CC2)CN(C)C1=O	0
CN(C)CCOc1cccc(C(=O)N2CCCCCOc3ccccc3Oc3ncccc3C2)c1	0
CN1CCC(N2CCC3(CCCCOC[C@@H]4CCCN4C(=O)c4ccccc4OC3)CC2)CC1	0
CCC1c2nc(Cc3ccccc3)c(o2)N(Cc2ccccc2)Cc2cn(nn2)CCCCN1C(C)=O	0
CC(=O)N1CCCCCCCN(Cc2cccc(F)c2)Cc2cc(N3CCOCC3)ccc21	0
CCOc1ccccc1CN1CCCCCCCN(C(C)=O)c2cc(CO)ccc2C1	0
CC(=O)N1CCCCCCCN(Cc2cccc(F)c2O)Cc2ccc(CO)cc21	0
c1cnc2c(c1)CNCCCCCOc1ccccc1O2	0
C[C@H]1Oc2ccccc2CCCCC2(CCN(C(=O)C3CCCCC3)CC2)CN(C)C1=O	0
COc1ccccc1C(=O)N1CCC2(CCCCc3ccccc3OCCCC(=O)N(C)C2)CC1	0
CN1CC2(CCCCc3ccccc3OCCCC1=O)CCN(C(=O)CCC1CCCC1)CC2	0
COc1cccc(CN2CCCN(C(C)=O)c3ccccc3CN(C(=O)[C@H](N)CO)CC2)c1	0
CC(=O)N1CCCN(S(C)(=O)=O)CCN(C(=O)COc2ccccc2)Cc2ccccc21	0
CCOc1ccc(CN2CCCCCCCN(C(=O)C(C)C)c3ccccc3C2)cc1	0
CC(C)CC(=O)N1CCCN(c2ncccn2)CCN(Cc2cccc(F)c2O)Cc2ccccc21	0
O=C1NCCOCCCCC2(CCN(Cc3ccc(Cl)cc3)CC2)COc2ccccc21	0
CCOc1ccc(CN2CCC3(CCCCOCCNC(=O)c4ccccc4OC3)CC2)cc1	0
Cc1ccc(CN2CCCCCCCN(C(=O)C(C)C)c3ccccc3C2)cc1	0
CC(C)CC(=O)N1CCC2(CCCCc3ccccc3O[C@H](C)C(=O)N(C)C2)CC1	0
CN1CC2(CCCCc3ccccc3OCCCC1=O)CCN(C(=O)Cc1ccccc1)CC2	0
C[C@H]1Oc2ccccc2CCCCC2(CCN(C(=O)CCC3CCCC3)CC2)CNC1=O	0
COc1cccc(CN2CCCN(C(C)=O)c3ccccc3CN(C(=O)CCCN)CC2)c1	0
CC(=O)N1CCCN(S(C)(=O)=O)CCN(C(=O)CC(C)C)Cc2ccccc21	0
CC(=O)N1CCCCCCCN(Cc2ccccc2F)Cc2cc(N3CCOCC3)ccc21	0
COc1ccc(CN2CCCCCCCN(C(C)=O)c3ccc(N4CCOCC4)cc3C2)cc1	0
CC(C)c1ccc(CN2CCC3(CCCCOCCNC(=O)c4ccccc4OC3)CC2)cc1	0
CCCn1cc(CN2CCC3(CCCCNC(=O)c4ccccc4OC[C@@H](C)NC3=O)CC2)cn1	0
COc1ccc(CN2CCC3(CCCCc4ccccc4OC[C@H](C)NC3=O)CC2)cc1	0
C[C@H]1Oc2ccccc2CCCCC2(CCN(C(=O)C3CCCCC3)CC2)CNC1=O	0
CC(C)C(=O)N1CCC2(CCCCc3ccccc3O[C@H](C)C(=O)NC2)CC1	0
CC(C)CCN1CCC2(CCCCc3ccccc3OC[C@H](C)NC2=O)CC1	0
O=C(c1ccccc1OCCCN1CCCC1)N1CCC2(CCCCOC[C@@H]3CCCN3C(=O)c3cccc(c3)OC2)CC1	0
COc1cccc(CN2CCN(S(C)(=O)=O)CCCN(C(C)=O)c3ccccc3C2)c1OC	0
CC(=O)N1CCCCCCCN(Cc2cccnc2)Cc2cc(N3CCOCC3)ccc21	0
CCOc1ccc(CN2CCCCCCCN(C(C)=O)c3ccc(N4CCOCC4)cc3C2)cc1	0
COc1cc(C(=O)N2CCC3(CCCCOCCNC(=O)[C@H](C)NC3=O)CC2)c2ccccc2n1	0
CN1CC2(CCCCc3ccccc3OCCCC1=O)CCN(C(=O)CCCN1CCCC1)CC2	0
CC(C)N1CCOc2ccccc2CCCCC2(CCN(Cc3cccc(F)c3O)CC2)C1=O	1
Cc1ccccc1C(=O)N1CCC2(CCCCc3ccccc3O[C@H](C)C(=O)N(C)C2)CC1	0
CCC(=O)N1CCC2(CCCCc3ccccc3O[C@H](C)C(=O)NC2)CC1	0
C[C@H]1Oc2ccccc2CCCCC2(CCN(C(=O)C3CCCC3)CC2)CN(C)C1=O	0
CC(C)CC(=O)N1CCCN(c2ncccn2)CCN(C2CCOCC2)Cc2ccccc21	0
N[C@@H](C(=O)N1CCOCCOc2ccc(-c3cccnc3)cc2Cc2cccc(c2)C1)c1ccccc1	0
CC(=O)N1CCCCCCCN(Cc2ccc(C(C)C)cc2)Cc2cc(N3CCOCC3)ccc21	0
CC(=O)N1CCCCCCN(Cc2cc(C(C)(C)C)ccc2O)Cc2ccccc21	0
CC(=O)N1CCCCCCCN(Cc2ccc(C)cc2)Cc2ccc(CO)cc21	0
Cc1nn(C)c(C)c1CN1CCC2(CCCCNC(=O)c3ccccc3OC[C@@H](C)NC2=O)CC1	0
CN1CC2(CCCCc3ccccc3OCC1=O)CCN(CC1CC1)CC2	0
CC(C)CC(=O)N1CCC2(CCCCc3ccccc3OCCCC(=O)N(C)C2)CC1	0
COc1ccccc1C(=O)N1CCC2(CCCCc3ccccc3O[C@H](C)C(=O)NC2)CC1	0
C[C@H]1Oc2ccccc2CCCCC2(CCN(C(=O)Cc3ccc(Cl)cc3)CC2)CN(C)C1=O	0
O=C1NCCCOCc2cn(nn2)CCCC12CCN(CCCc1ccccc1)CC2	0
O=C1c2ccccc2OCC2(CCCCOC[C@@H]3CCCN13)CCN(Cc1ccccc1F)CC2	0
CCCOc1ccc(CN2CCCCCCCN(C(C)=O)c3ccc(N4CCOCC4)cc3C2)cc1	0
Cc1ccc(CN2CCC3(CCCCOCCNC(=O)c4ccccc4OC3)CC2)cc1	0
O=C1NCCOCCCCC2(CCN(CC3CC3)CC2)COc2ccccc21	0
CC(=O)N1CCCCCCCN(C(=O)c2ccc(-n3nc(C)cc3C)nc2)Cc2ccc(CO)cc21	0
CC(C)N1CCOc2ccccc2CCCCC2(CCN(CC3CCCCC3)CC2)C1=O	0
Cc1ccccc1C(=O)N1CCC2(CCCCc3ccccc3OCCCC(=O)N(C)C2)CC1	0
C[C@H]1Oc2ccccc2CCCCC2(CCN(C(=O)CC3CCCC3)CC2)CNC1=O	0
CN1CC2(CCCCc3ccccc3OCCCC1=O)CCN(C(=O)Cc1ccc(Cl)cc1)CC2	1
CC(=O)N1CCCN(S(C)(=O)=O)CCN(Cc2cccc(F)c2O)Cc2ccccc21	0
CC(=O)N1CCCN(S(C)(=O)=O)CCN(Cc2ccccc2F)Cc2ccccc21	0
CC(=O)N1CCCCCCCN(Cc2ccc(Cl)cc2)Cc2cc(N3CCOCC3)ccc21	0
CC(=O)N1CCCCCCCN(Cc2ccccc2F)Cc2ccc(CO)cc21	0
CC(=O)N1CCCCCCCN(Cc2cccnc2)Cc2ccc(CO)cc21	0
CC(C)Cc1cc(C(=O)N2CCC3(CCCCn4cc(nn4)COCCNC3=O)CC2)on1	0
CC(C)N1CCOc2ccccc2CCCCC2(CCN(Cc3ccccc3F)CC2)C1=O	0
CC(C)CC(=O)N1CCC2(CCCCc3ccccc3O[C@H](C)C(=O)NC2)CC1	0
CCCC(=O)N1CCC2(CCCCc3ccccc3O[C@H](C)C(=O)NC2)CC1	0
O=C(CCCn1cccn1)N1CCC2(CCCCOC[C@@H]3CCCN3C(=O)c3cccc(c3)OC2)CC1	0
C[C@H]1Oc2ccccc2CCCCC2(CCN(C(=O)C3CC3)CC2)CNC1=O	0
C[C@@H]1NC(=O)C2(CCCCc3ccccc3OCCNC1=O)CCN(C(=O)CCC1CCCC1)CC2	0
O=C(C1CCCC1)N1CCC2(CCCCOC[C@@H]3CCCN3C(=O)c3ccccc3OC2)CC1	0
O=C1NCCOCCCCC2(CCN(C(=O)C3CCC3)CC2)COc2ccccc21	0
CN1CCOc2ccccc2CCCCCC2(CCN(C(=O)CNS(C)(=O)=O)CC2)C1=O	0
CCc1nnsc1C(=O)N1CCN(C(C)C)CCCN(C(C)=O)c2cc(Cl)ccc2C1	0
Cc1noc(C)c1-c1ccc2c(c1)Cc1cccc(c1)CN(C1CCN(C)CC1)CCOCCO2	0
CC(C)CC(=O)N1CCCN(C(C)C)CCN(C(=O)CCN2CCCC2)Cc2ccc(Cl)cc21	0
CC(C)C[C@@H]1COc2ccc(Cl)cc2C(=O)NCCCCN(C(=O)c2ccc3[nH]nnc3c2)CC(=O)N1	0
CC(=O)N1CCCN(Cc2ccccc2)CCN(C(=O)CCC2CCCC2)Cc2cc(F)c(F)cc21	0
CCOc1ccccc1C(=O)N1CCC2(CCCCOCCNC(=O)c3ccccc3OC2)CC1	0
Cc1ccc(CN2CCC3(CCCCc4ccccc4OC[C@H]4CCCN4C3=O)CC2)cc1	0
O=C(CC1CCCC1)N1CCC2(CCCCOC[C@@H]3CCCN3C(=O)c3ccccc3OC2)CC1	0
Cn1nccc1CCC(=O)N1CCN(Cc2ccccc2)CCCNc2ccccc2C1	0
Cn1c(C(=O)N2CCCCCOc3ccccc3Oc3ncccc3C2)nc2cc(Cl)ccc21	0
CCN(CC)CC(=O)N1CCOCCOc2ccccc2Oc2ccc(Cl)cc2NC(=O)C1	0
CC(C)CC(=O)N1CCCN(C(C)C)CCN(C(=O)C2C3CCCCC32)Cc2ccc(Cl)cc21	0
CC(C)c1ccc2c(c1)Cc1cccc(c1)CN(CCCc1ccccc1)CCOCCO2	0
CC(=O)N1CCCCCCCN(C(=O)[C@@H](C)N)Cc2ccccc21	0
CC(=O)N1CCCCCCCCN(C(=O)c2ccccc2C)Cc2ccccc21	0
c1ccc(CCCN2CCOCCOc3ccccc3Oc3ncccc3C2)cc1	0
C[C@@H]1NC(=O)C2(CCCCc3ccccc3OCCNC1=O)CCN(C(=O)C1CCCC1)CC2	0
COCC(=O)N1CCCN(C(C)C)CCN(C(=O)CCc2ccnn2C)Cc2ccccc21	0
Cc1ccccc1C(=O)N1CCC2(CCCCOC[C@H](C)NC(=O)[C@H](C)NC2=O)CC1	0
O=C(CCCCc1nc2ccccc2[nH]1)N1CCCCCOc2ccccc2Oc2ncccc2C1	0
CC(=O)N1CCCN(C(C)C)CCN(C(=O)c2ccnn2C(C)C)Cc2ccc(Cl)cc21	0
CC(C)c1ccc2c(c1)Cc1cccc(c1)CN(Cc1ccccc1F)CCOCCO2	0
CC(C)c1ccc2c(c1)Cc1cccc(c1)CN(Cc1ccccn1)CCOCCO2	0
CC(=O)N1CCCCCCN(C(=O)c2cccc(C)c2)Cc2ccccc21	0
COCC(=O)N1CCCCCCCCN(C(=O)c2ccc(Cl)c(Cl)c2)Cc2ccccc21	0
O=C1NCCOCCCCC2(CCN(C(=O)Cc3ccc(Cl)cc3)CC2)COc2ccccc21	0
C[C@@H]1NC(=O)C2(CCCCOCCNC1=O)CCN(C(=O)c1n[nH]c(=O)c3ccccc13)CC2	0
CCC(=O)N1CCC2(CCCCOC[C@@H]3CCCN3C(=O)c3ccccc3OC2)CC1	0
Cc1nnc(-c2ccc(C(=O)N3CCN(Cc4ccccc4)CCCNc4ccccc4C3)cc2)o1	0
O=C1CN(C(=O)Cn2cncn2)CCOCCOc2ccccc2Oc2ccc(Cl)cc2N1	0
O=C1CN(C(=O)CCCc2cn[nH]c2)CCOCCOc2ccccc2Oc2ccc(Cl)cc2N1	0
CC(C)c1ccc2c(c1)Cc1cccc(c1)CN(Cc1cccnc1)CCOCCO2	0
CC(C)[C@H]1COc2ccccc2C(=O)N(C)CCCCN1S(=O)(=O)c1ccc(F)c(F)c1	0
COc1ccc(C(=O)N2CCCCCCCN(C(=O)CC(C)C)c3ccccc3C2)cc1	0
O=C(CN1CCOC2(CCCCc3ccccc3OCCNC2=O)C1)Nc1nncs1	0
O=C1NCCOCCCCC2(CCN(C(=O)C3CCCC3)CC2)COc2ccccc21	0
CN1CCOc2ccccc2CCCCCC2(CCN(C(=O)[C@H](N)Cc3ccccn3)CC2)C1=O	0
CCCC(=O)N1CCC2(CCCCOCCNC(=O)c3ccccc3OC2)CC1	0
CC(C)c1nnc(CCC(=O)N2CCCCCOc3ccccc3Oc3ncccc3C2)o1	0
COCc1cccc(C(=O)N2CCCCNC(=O)c3cc(Cl)ccc3OC[C@@H](Cc3ccccc3)NC(=O)C2)c1	0
CC(=O)N1CCCN(S(C)(=O)=O)CCN(Cc2cc(C(C)(C)C)ccc2O)Cc2ccccc21	0
CCCn1cc(C(=O)N2CCC3(CCCCCc4ccccc4OCCN(C)C3=O)CC2)cn1	0
Cn1c(CN2CCOCCOc3ccccc3Oc3ncccc3C2)cc2ccccc21	0
CC(C)CC(=O)N1CCCCCCCN(C(=O)CCC2CCCC2)Cc2ccccc21	0
O=C(CN1CCOC2(C/C=C/Cc3ccccc3OCCNC2=O)C1)NCc1ccccn1	0
O=C1NCCOCCCCC2(CCN(C(=O)C3CC3)CC2)COc2ccccc21	0
COc1ccc(N2CCOCC2)cc1C(=O)N1CCC2(CCCCOC[C@@H]3CCCN3C(=O)c3cccc(c3)OC2)CC1	0
CC(C)CC(=O)N1CCC2(CCCCOC[C@@H]3CCCN3C(=O)c3ccccc3OC2)CC1	0
CS(=O)(=O)NCC(=O)N1CCOCCOc2ccccc2Oc2ccc(Cl)cc2NC(=O)C1	0
CCCCc1nc(CN2CCC3(CCCCc4ccccc4OC[C@@H](C)NC3=O)CC2)c[nH]1	0
CCn1nc(C2CC2)cc1C(=O)N1CCN(C(C)C)CCCN(C(C)=O)c2cc(Cl)ccc2C1	0
Cc1nn(C)cc1C(=O)N1CCN(C(C)C)CCCN(C(=O)CC(C)C)c2cc(Cl)ccc2C1	0
O=C1NCCCCN(C(=O)Cc2ccc(F)cc2)CCCCOc2ccc(Cl)cc21	0
CN1CCOc2ccccc2CCCCC2(CCN(C(=O)CN)CC2)C1=O	0
O=C(CN1CCOC2(CCCCc3ccccc3OCCNC2=O)C1)N1CCOCC1	0
CN1CC2(CCCCc3ccccc3OCC1=O)CCN(Cc1cc3ccccc3n1C)CC2	0
C[C@@H]1NC(=O)C2(CCCCc3ccccc3OCCNC1=O)CCN(C(=O)C(C)(C)C)CC2	0
Cc1ccc(C(=O)N2CCC3(CCCCOC[C@@H]4CCCN4C(=O)c4ccccc4OC3)CC2)cc1	0
Cc1onc(-c2cccnc2)c1C(=O)N1CCC2(CCCCCc3ccccc3OCCN(C)C2=O)CC1	0
CN(C)c1cccc(OCC(=O)N2CCCCCOc3ccccc3Oc3ncccc3C2)c1	0
Cc1ncncc1C(=O)N1CCOCCOc2ccccc2Oc2ccc(Cl)cc2NC(=O)C1	0
O=C1Cn2cc(nn2)CN(Cc2ccc(Cl)cc2)Cc2ccccc2OCCN1	0
O=C(CN1CCC2(CCCCc3ccccc3OCCNC2=O)CC1)N1CCCCC1	0
CCCC(=O)N1CCCCCCCCN(C(=O)Cc2cccc(OC)c2)c2ccccc2C1	0
Cc1ccc(C)n1Cc1cccc(C(=O)N2CCC3(CCCCCc4ccccc4OCCN(C)C3=O)CC2)c1	0
CN1CC2(CCCCc3ccccc3OCC1=O)CCN(CC1CCCCC1)CC2	0
Cc1ccccc1C(=O)N1CCC2(CCCCOCCCNC(=O)[C@H](C)NC2=O)CC1	0
CC(C)CC(=O)N1CCC2(CCCCc3ccccc3OCCNC(=O)[C@H](C)NC2=O)CC1	0
CC(C)n1nccc1C(=O)N1CCOCCOc2ccccc2Oc2ccc(Cl)cc2NC(=O)C1	0
CC(=O)N1CCCN(C(C)C)CCN(C(=O)CCn2nc(C)nc2C)Cc2ccc(Cl)cc21	0
CC(=O)N1CCCN(C(C)C)CCN(C(=O)Cn2ccnc2)Cc2ccc(Cl)cc21	0
CC(C)c1ccc2c(c1)Cc1cccc(c1)CN(Cc1cccc(F)c1)CCOCCO2	0
O=C(CN1CCC2(CCCCc3ccccc3OCCNC2=O)CC1)NC1CCCCC1	0
CC(=O)N1CCCCCCCN(C(=O)COc2ccc(Cl)cc2)Cc2ccccc21	0
Cc1cccc(C)c1NC(=O)CN1CCOC2(C/C=C/Cc3ccccc3OCCNC2=O)C1	0
O=C(NCCN1CCC2(CCCCc3ccccc3OCCNC2=O)CC1)C1CCN(S(=O)(=O)c2ccc(F)cc2)CC1	0
CCC1c2nc(Cc3ccccc3)c(o2)N(Cc2ccccc2)Cc2cn(nn2)CCCCN1Cc1cccc(OCCN2CCCC2)c1	0
Cc1ccc(C(=O)N2CCC3(CCCCc4ccccc4OCCCC(=O)N(C)C3)CC2)cc1N1CCCC1	1
CCCOc1ccc(C(=O)N2CCC3(CCCCn4cc(nn4)COCCNC3=O)CC2)cc1N1CCCC1	0
O=C(c1ccc(Cl)cc1)N1CCC2(CCCCOC[C@@H]3CCCN3C(=O)c3ccccc3OC2)CC1	0
C[C@@H]1COc2ccccc2CCCCC2(CCN(C(=O)c3nc4ccccc4n(C)c3=O)CC2)C(=O)N1	0
O=C1CN(C(=O)CCOc2cccc(F)c2)CCOCCOc2ccccc2Oc2ccc(Cl)cc2N1	0
COCc1nnc(NC(=O)CN2CCC3(C/C=C/C(=O)NCCOc4ccccc4C(=O)NCCCNC3=O)CC2)s1	0
COc1ccc(NC(C)=O)c(NC(=O)CN2CCOC3(CCCCc4ccccc4OCCNC3=O)C2)c1	0
Cn1c(=O)n(C)c2cc(CCC(=O)N3CCOC4(C/C=C/Cc5ccccc5OCCNC4=O)C3)ccc21	0
O=C(CCS(=O)(=O)c1ccc2c(c1)OCCO2)NCCN1CCC2(CCCCc3ccccc3OCCNC2=O)CC1	0
N[C@H](Cc1ccccc1)C(=O)N1CCOCCOc2ccc(-c3cccnc3)cc2Cc2cccc(c2)C1	0
Cc1ccc2[nH]c(CN3CCC4(CCCCNC(=O)c5ccccc5OC[C@@H](C)NC4=O)CC3)c(C)c2c1	0
Cc1cc(C)n(CCCC(=O)N2CCC3(CCCCOCCNC(=O)c4ccccc4OC3)CC2)c(=O)n1	0
CCOc1ccccc1C(=O)N1CCC2(CCCCOC[C@@H]3CCCN3C(=O)c3ccccc3OC2)CC1	0
O=C1Cn2cc(nn2)CN(C(=O)c2cnn3c(-c4ccc(F)cc4)ccnc23)Cc2ccccc2OCCN1	0
CC(C)COc1ccc(C(=O)N2CCOCCOc3ccccc3Oc3ccc(Cl)cc3NC(=O)C2)cc1	0
Cc1ccc(NC(=O)CN2CCC3(C/C=C/C[C@H]4COCC[C@H]4NC(=O)[C@H](CC(C)C)NC3=O)CC2)c(C)c1	0
CCn1c(=O)n(CC)c2cc(NC(=O)CN3CCC4(C/C=C/CNC(=O)c5ccccc5OC[C@@H](C(C)C)NC4=O)CC3)ccc21	0
O=C1COc2ccccc2C/C=C/C[C@@H]2[C@@H](CCCN2C(=O)CCCc2nc3ccccc3c(=O)[nH]2)N1	0
Cc1cc(C)n(Cc2c(C(=O)N3CCCCCOc4ccccc4Oc4ncccc4C3)noc2C)n1	0
CCC1c2nc(Cc3ccccc3)c(o2)N(Cc2ccccc2)Cc2cn(nn2)CCCCN1Cc1cccc(OC)c1OCCN(C)C	1
Cc1nc2ccccn2c1CN1CCC2(CCCCNC(=O)c3ccccc3OC[C@@H](C)NC2=O)CC1	0
O=C1NCCOCCCCC2(CCN(C(=O)c3cc(-c4ccccn4)nc4ccccc34)CC2)COc2ccccc21	0
C[C@@H]1NC(=O)C2(CCCCc3ccccc3OCCNC1=O)CCN(C(=O)COc1ccc(Cl)cc1)CC2	0
Cc1onc(C(C)C)c1C(=O)N1CCOCCOc2ccccc2Oc2ccc(Cl)cc2NC(=O)C1	0
CN(CCC(=O)N1CCOCCOc2ccccc2Oc2ccc(Cl)cc2NC(=O)C1)c1ccc(F)cc1	0
CC(=O)N1CCCN(Cc2ccccc2)CCN(C(=O)[C@H](N)CO)Cc2ccccc21	0
Cc1c(F)cccc1NC(=O)CN1CCC2(C/C=C/CNC(=O)c3ccccc3OC[C@@H](C(C)C)NC2=O)CC1	0
Cn1c(=O)n(C)c2cc(CCC(=O)N3CCC[C@H]4NC(=O)COc5ccccc5C/C=C/C[C@H]43)ccc21	0
CCCCc1nc(CN2CCC3(CCCCNC(=O)c4ccccc4OC[C@H](C(C)C)NC3=O)CC2)c[nH]1	0
CCC1c2nc(Cc3ccccc3)c(o2)N(Cc2ccccc2)Cc2cn(nn2)CCCCN1Cc1ccccn1	0
C[C@@H]1COc2ccccc2C(=O)NCCCCC2(CCN(Cc3ccc(N4CCOCC4)c(F)c3)CC2)C(=O)N1	0
O=C(c1c2c(c[nH]c1=O)CCCC2)N1CCC2(CCCCOC[C@@H]3CCCN3C(=O)c3ccccc3OC2)CC1	0
N[C@@H](Cc1ccc(O)cc1)C(=O)N1CCOCCOc2ccc(-c3cccnc3)cc2Cc2cccc(c2)C1	0
O=C1CN(C(=O)Cn2ccc(C(F)(F)F)n2)CCOCCOc2ccccc2Oc2ccc(Cl)cc2N1	0
CCOc1ccccc1CN1CCOCCOc2ccc(-c3c(C)noc3C)cc2Cc2cccc(c2)C1	1
COc1cccc(C(=O)N2CCCCCCN(C(=O)[C@@H](C)N)Cc3ccccc32)c1	0
O=C(CN1CCOC2(C/C=C/Cc3ccccc3OCCNC2=O)C1)Nc1ccccc1C(F)(F)F	0
CC(C)[C@@H]1COc2ccccc2C(=O)NC/C=C/CC2(CCN(CC(=O)N3CCCCC3C)CC2)C(=O)N1	0
CCC1c2nc(Cc3ccccc3)c(o2)N(Cc2ccccc2)Cc2cn(nn2)CCCCN1Cc1ccccc1OCCN1CCCC1	1
CCC1c2nc(Cc3ccccc3)c(o2)N(Cc2ccccc2)Cc2cn(nn2)CCCCN1C(=O)COC	0
Cc1nnc2ccc(CN3CCC4(CCCCNC(=O)c5ccccc5OC[C@@H](C)NC4=O)CC3)cn12	0
CC(C)Cc1cc(C(=O)N2CCC3(CCCCOC[C@@H]4CCCN4C(=O)c4ccccc4OC3)CC2)n(C)n1	0
CCC1c2nc(Cc3ccccc3)c(o2)N(Cc2ccccc2)Cc2cn(nn2)CCCCN1Cc1cc(C(C)C)ccc1OC	0
Cc1noc(C)c1-c1ccc2c(c1)Cc1cccc(c1)CN(C(=O)COc1ccc(S(N)(=O)=O)cc1)CCOCCO2	0
Cc1noc(C)c1-c1ccc2c(c1)Cc1cccc(c1)CN(Cc1cc3ccccc3n1C)CCOCCO2	0
CC(C)N1CCOc2ccccc2CCCCC2(CCN(C(=O)CN)CC2)C1=O	0
CC(C)[C@@H]1COc2ccccc2C(=O)NC/C=C/CC2(CCN(CC(=O)N(Cc3ccccc3)C(C)C)CC2)C(=O)N1	0
COc1ccc(NC(=O)CN2CCC3(C/C=C/CNC(=O)c4ccccc4OC[C@@H](C(C)C)NC3=O)CC2)cc1	0
COc1cccc(CN2CCC3(CCCCOC[C@@H]4CCCN4C(=O)c4ccccc4OC3)CC2)c1OC	0
Fc1ccc2c(c1)Cc1cccc(c1)CN(Cc1cccc(OCCN3CCCC3)c1)CCOCCO2	0
Cc1nn(C(C)C)c(C)c1CN1CCC2(CCCCNC(=O)c3ccccc3OC[C@@H](C)NC2=O)CC1	0
CCCn1ccc(C(=O)N2CCC3(CCCCOC[C@@H]4CCCN4C(=O)c4ccccc4OC3)CC2)n1	0
COc1ccccc1C(=O)N1CCC2(CCCCOC[C@@H]3CCCN3C(=O)c3ccccc3OC2)CC1	0
O=C1CC(C(=O)N2CCCCCOc3ccccc3Oc3ncccc3C2)CN1CCc1ccc(F)cc1	0
CN1CCCCN(S(=O)(=O)c2ccc(-n3cnnn3)cc2)[C@@H](Cc2ccccc2)COc2ccccc2C1=O	0
COc1cccc(C(=O)N2CCCCCCN(C(=O)[C@H](N)Cc3cccc(F)c3)Cc3ccccc32)c1	0
Cc1nn(C)cc1NC(=O)CN1CCC2(C/C=C/CNC(=O)c3ccccc3OC[C@@H](C(C)C)NC2=O)CC1	0
Cc1cccc(C)c1NC(=O)CN1CCC2(C/C=C/CNC(=O)c3ccccc3OC[C@@H](C(C)C)NC2=O)CC1	0
CCC1c2nc(Cc3ccccc3)c(o2)N(Cc2ccccc2)Cc2cn(nn2)CCCCN1Cc1nccs1	0
CN1CC2(CCCCc3ccccc3OCCCC1=O)CCN(C(=O)C1(c3ccc(F)cc3)CCOCC1)CC2	0
C[C@@H]1COc2ccccc2C(=O)NCCCCC2(CCN(Cc3cccn3-c3nccs3)CC2)C(=O)N1	0
COc1cc(C(=O)N2CCC3(CCCCOC[C@@H]4CCCN4C(=O)c4ccccc4OC3)CC2)c2ccccc2n1	0
O=C(c1ccccc1OCCCN1CCCC1)N1CCCCCCCCN(C(=O)C2CC2)c2ccccc2C1	1
O=C(c1ccc(Cl)c(N2CCCCC2)c1)N1CCCCCOc2ccccc2Oc2ncccc2C1	0
O=C1NCC2(CCCCCOc3ccc(Cl)cc31)CCCN(C(=O)Cc1c(F)cccc1Cl)C2	0
CC(C)[C@@H]1COc2ccccc2C(=O)NC/C=C/CC2(CCN(CC(=O)NC3CCCCC3)CC2)C(=O)N1	0
CCn1nc(C(=O)N2CCOC3(C/C=C/Cc4ccccc4OCCNC3=O)C2)c2ccccc2c1=O	0
CC(C)[C@@H]1COc2ccccc2C(=O)NC/C=C/CC2(CCN(CC(=O)N(C)C3CCCCC3)CC2)C(=O)N1	0
CCC1c2nc(Cc3ccccc3)c(o2)N(Cc2ccccc2)Cc2cn(nn2)CCCCN1Cc1cccc(OCCN2CCCCC2)c1	0
CCCn1cc(CN2CCC3(CCCCNC(=O)c4ccccc4OC[C@@H](C)NC3=O)CC2)c2cc(OC)ccc21	0
C[C@@H]1COc2ccccc2C(=O)NCCCCC2(CCN(Cc3cc4ccccc4nc3N(C)C)CC2)C(=O)N1	0
CCc1cc(C(=O)N2CCC3(CCCCOC[C@@H]4CCCN4C(=O)c4ccccc4OC3)CC2)cs1	0
O=C(Cc1ccc(Cl)cc1)N1CCC2(CCCCOC[C@@H]3CCCN3C(=O)c3ccccc3OC2)CC1	0
CC(C)Cc1cc(C(=O)N2CCOCCOc3ccccc3Oc3ccc(Cl)cc3NC(=O)C2)n(C)n1	0
CC(C)C[C@@H]1NC(=O)C2(C/C=C/C[C@@H]3COCC[C@@H]3NC1=O)CCN(CC(=O)Nc1cccc(C(F)(F)F)c1)CC2	0
CCCNC(=O)CN1CCC2(C/C=C/COc3ccc(Cl)cc3C(=O)N[C@@H](CC(C)C)C(=O)NC2)CC1	0
CCn1c(CCC(=O)N2CCOC3(C/C=C/Cc4ccccc4OCCNC3=O)C2)nc2ccccc21	0
CC(C)[C@@H]1COc2ccccc2C(=O)NC/C=C/CC2(CCN(CC(=O)Nc3ccc4c(c3)OCO4)CC2)C(=O)N1	0
COc1cccc(CC(=O)N2CCCCCCCCN(C(=O)c3cccc(C(F)(F)F)c3)Cc3ccccc32)c1	0
CC(C)Cc1nc2ccccc2n1CC(=O)N1CCC[C@H]2NC(=O)COc3ccccc3C/C=C/C[C@H]21	0
O=C(CN1CCOCCOc2ccc(N3CCOCC3)cc2Cc2cccc(c2)C1)NC1CCSC1=O	0
Cc1noc(C)c1-c1ccc2c(c1)Cc1cccc(c1)CN(C(=O)C1COCCN(S(C)(=O)=O)C1)CCOCCO2	0
COc1ccc(C)c(NC(=O)CN2CCC3(C/C=C/CNC(=O)c4ccccc4OC[C@@H](C(C)C)NC3=O)CC2)c1	0
CN(CCC[C@H]1C(=O)N(C)CCCCN(C(=O)OC(C)(C)C)CCCOc2ccccc2C(=O)N1C)C(=O)c1cccc(C(F)(F)F)c1	0
CC(C)[C@@H]1COc2ccccc2C(=O)NC/C=C/CC2(CCN(CC(=O)Nc3ccc(OC(F)F)cc3)CC2)C(=O)N1	0
O=C1NCC2(CCCCCCOc3ccccc31)CCCN(C(=O)Cc1ccccc1Br)C2	0
CCN1CCCCN(C(=O)Cc2ccccc2Br)[C@@H](Cc2ccccc2)COc2ccccc2C1=O	0
CN1CCCCN(S(=O)(=O)Cc2cc(F)cc(F)c2)[C@@H](Cc2ccccc2)COc2ccccc2C1=O	0
CCN1CCOc2ccccc2CCCCC2(CCN(C(=O)c3ccc(Cl)c(Cl)c3)CC2)C1=O	0
CCn1c(CCC(=O)N2CC[C@@H]3NC(=O)[C@@H](Cc4ccccc4)NC(=O)C4(C/C=C/C[C@@H]3C2)CCOCC4)nc2ccccc21	0
Cc1c(NC(=O)CN2CCOCCOc3ccc(N4CCOCC4)cc3Cc3cccc(c3)C2)cnn1C	0
Cc1cc(CN2CCOCC2)oc1C(=O)N1CCOCCOc2ccc(-c3c(C)noc3C)cc2Cc2cccc(c2)C1	0
COc1ccccc1N1CCN(C(=O)CN2CCC3(C/C=C/CNC(=O)c4ccccc4OC[C@@H](C(C)C)NC3=O)CC2)CC1	0
CN(CCC[C@H]1C(=O)N(C)CCCCC2(CCN(C(=O)OC(C)(C)C)CC2)COc2ccccc2C(=O)N1C)C(=O)Cc1ccc2ccccc2c1	0
CCN1CCCCCN(C(=O)c2cn(C)c3ccccc23)[C@H](Cc2ccccc2)COc2ccccc2C1=O	0
COC(C)(C)C(=O)N(C)CCC[C@H]1C(=O)N(C)CCCCC2(CCN(C(=O)OC(C)(C)C)CC2)COc2ccccc2C(=O)N1C	0
CCCN1CCCCN(S(=O)(=O)Cc2ccc(Cl)c(Cl)c2)[C@@H]2CCCC[C@@H]2Oc2ccccc2C1=O	0
COc1ccc(S(=O)(=O)N2CCCCN(C)C(=O)c3ccccc3OC[C@@H]2Cc2ccccc2)cc1	0
CN1CCOc2ccccc2C(=O)NCCCCC2(CCN(C(=O)c3cnn4c(-c5ccc(F)cc5)ccnc34)CC2)C1=O	0
N[C@@H](Cc1cccc(F)c1)C(=O)N1CCOCCOc2ccccc2Oc2ccc(Cl)cc2NC(=O)C1	0
Cc1ccc(-c2csc(NC(=O)CN3CCOCCOc4ccccc4Oc4ccc(Cl)cc4NC(=O)C3)n2)cc1	0
Cc1noc(C)c1-c1ccc2c(c1)Cc1cccc(c1)CN(C(=O)COc1cccnc1)CCOCCO2	0
CN(CCC[C@H]1C(=O)N(C)CCCCC2(CCN(C(=O)OC(C)(C)C)CC2)COc2ccccc2C(=O)N1C)C(=O)c1cccc(Cl)c1	1
Cc1n[nH]c(C)c1CCC(=O)N(C)CCC[C@H]1C(=O)N(C)CCCCN(C(=O)OC(C)(C)C)CCCOc2ccccc2C(=O)N1C	0
Cc1ccc(NCC(=O)N2CCCCN(C)C(=O)c3cc(Cl)ccc3OC[C@@H]2Cc2ccccc2)cc1	0
CN1CCCCCN(C(=O)COc2ccc(Cl)cc2)[C@H](Cc2ccccc2)COc2ccccc2C1=O	0
O=C1NCCCc2ccccc2CN(C(=O)Cc2ccccc2Br)[C@@H](Cc2ccccc2)COc2ccccc21	0
CN1CCCCN(S(=O)(=O)c2ccc3c(c2)CCC(C)(C)O3)[C@@H]2CCCC[C@@H]2Oc2ccccc2C1=O	0
CCCCCCc1ccc(C(=O)N2CCOCCOc3ccc(-c4cccnc4)cc3Cc3cccc(c3)C2)cc1	0
Cc1c(C(=O)N2CCC3(CCCCc4ccccc4OCCN(C)C3=O)CC2)oc2ccc(Cl)cc12	0
O=C(CN1CCOCCOc2ccccc2Oc2ccc(Cl)cc2NC(=O)C1)Nc1ncc(Cc2ccc(F)cc2)s1	0
Cc1noc(C)c1-c1ccc2c(c1)Cc1cccc(c1)CN(C(=O)c1cc(CN3CCOCC3)c(C)o1)CCOCCO2	0
CN(CCC[C@H]1C(=O)N(C)CCCCC2(CCN(C(=O)OC(C)(C)C)CC2)COc2ccccc2C(=O)N1C)C(=O)c1ccnn1C	0
CC(=O)N1CCC(C(=O)N(C)CCC[C@H]2C(=O)N(C)CCCCC3(CCN(C(=O)OC(C)(C)C)CC3)COc3ccccc3C(=O)N2C)CC1	0
CN1CCCCN(C(=O)c2ccccc2C(F)(F)F)[C@H](Cc2ccccc2)COc2ccccc2C1=O	0
CC(=O)N(C)CCC[C@H]1C(=O)N(C)CCCCN(C(=O)C2CCN(C(C)=O)CC2)CCCOc2ccccc2C(=O)N1C	0
CC(C)(C)c1ccc(C(=O)N2Cc3ccccc3CCCNC(=O)c3ccccc3OC[C@@H]2Cc2ccccc2)cc1	0
CN1CCCCN(S(=O)(=O)c2ccc(-n3cnnn3)cc2)[C@@H]2CCCC[C@@H]2Oc2ccccc2C1=O	0
COc1cccc(CC(=O)N2CCCCCCCCN(C(=O)c3ccc(Cl)c(Cl)c3)Cc3ccccc32)c1	0
O=C(CN1CCOCCOc2ccc(N3CCOCC3)cc2Cc2cccc(c2)C1)NCCOc1ccccc1	0
O=C1CN(CC(=O)N2CCN(c3ccc(F)cc3)CC2)CCOCCOc2ccccc2Oc2ccc(Cl)cc2N1	0
Cc1noc(C)c1-c1ccc2c(c1)Cc1cccc(c1)CN(C(=O)CCN(C)c1ccc(F)cc1)CCOCCO2	0
COc1ccccc1C(=O)N(C)CCC[C@H]1C(=O)N(C)CCCCN(C(=O)OC(C)(C)C)CCCOc2ccccc2C(=O)N1C	0
CCN1CCCCCCN(C(=O)c2cn(C)c3ccccc23)[C@H](Cc2ccccc2)COc2ccccc2C1=O	0
CC[C@@H](C)[C@@H]1NC(=O)C[C@@H](C(=O)NCCc2ccccc2C)NC(=O)c2ccccc2OCCN(C)C1=O	0
CN1CCCCN(S(=O)(=O)c2ccc(Cl)cc2Cl)[C@@H](Cc2ccccc2)COc2ccccc2C1=O	0
O=C1NCCCc2ccccc2CN(C(=O)Cc2ccccc2Br)CCOc2ccccc21	0
CCn1c(N2CCCC(C(=O)N3CCCCCCCCN(Cc4ccccc4)c4ccccc4C3)C2)nc2ccccc21	0
Cc1nc2ccc(NC(=O)CN3CC[C@@H]4NC(=O)[C@@H](Cc5ccccc5)NC(=O)C5(C/C=C/C[C@@H]4C3)CCOCC5)cc2[nH]1	0
CC(=O)N1CCCCCCCCN(C2CCN(C(=O)c3cnc(C(C)C)nc3)CC2)Cc2ccccc21	0
CC(C)c1ccc(NC(=O)CN2CCOCCOc3ccccc3Oc3ccc(Cl)cc3NC(=O)C2)cc1	0
Cc1ccnn1CCC(=O)N1CCCCOc2ccc(Cl)cc2C(=O)N(C)[C@@H](C)C(=O)N(C)CCCC1	0
Cc1cnn(CC(=O)N(C)CCC[C@H]2C(=O)N(C)CCCCC3(CCN(C(=O)OC(C)(C)C)CC3)COc3ccccc3C(=O)N2C)c1	0
CN1CCCCCCN(C(=O)c2cccnc2Cl)[C@H](Cc2ccccc2)COc2ccccc2C1=O	0
COc1ccc(C(=O)N2CCCCN(C)C(=O)c3cc(Cl)ccc3OC[C@H]2Cc2ccccc2)cc1OC	1
O=C1NCCCc2ccccc2CN(C(=O)C2(c3ccccc3F)CCCC2)CCOc2ccccc21	0
CC(C)[C@H]1NC(=O)C[C@@H](C(=O)N2CCN(Cc3ccccn3)CC2)NC(=O)c2ccccc2OCCNC1=O	0
Cc1ccc(N2CC(C(=O)N3CCC4(CCCCCc5ccccc5OCCNC4=O)CC3)CC2=O)cc1Cl	0
O=C1N[C@H]2CCN(C(=O)CCN3CCCC3)C[C@H]2C/C=C/CC2(CCOCC2)C(=O)N[C@@H]1Cc1ccccc1	0
CCn1cc(NC(=O)CN2CCOCCOc3ccc(N4CCOCC4)cc3Cc3cccc(c3)C2)c(C)n1	0
CCN1CCOc2ccccc2CCCCC2(CCN(CC(=O)Nc3ccc(OC(F)F)cc3)CC2)C1=O	0
CC(=O)N1CCC(C(=O)N(C)CCC[C@H]2C(=O)N(C)CCCCc3ccccc3OCC(=O)N2C)CC1	0
Cc1ncsc1C(=O)N(C)CCC[C@H]1C(=O)N(C)CCCCC2(CCN(C(=O)OC(C)(C)C)CC2)COc2ccccc2C(=O)N1C	0
CN1CCCCCCN(C(=O)c2c(Cl)cccc2Cl)[C@H](Cc2ccccc2)COc2ccccc2C1=O	0
CC[C@@H](C)[C@@H]1NC(=O)C[C@@H](C(=O)NCCn2ccnc2C)NC(=O)c2ccccc2OCCN(C)C1=O	0
CN1CCCCN(S(=O)(=O)c2cccc(Cl)c2Cl)[C@@H](Cc2ccccc2)COc2ccccc2C1=O	0
CN1CCCCN(S(=O)(=O)c2ccc3[nH]c(=O)sc3c2)[C@@H]2CCCC[C@@H]2Oc2ccccc2C1=O	0
N[C@@H](Cc1ccc(Cl)c(Cl)c1)C(=O)N1CCOCCOc2ccc(-c3cncnc3)cc2Cc2cccc(c2)C1	1
O=C1N[C@H]2CCN(C(=O)c3cnco3)C[C@H]2C/C=C/CC2(CCOCC2)C(=O)N[C@@H]1Cc1ccccc1	0
O=C(CN1CCOCCOc2ccc(N3CCOCC3)cc2Cc2cccc(c2)C1)N1CCN(c2ccccc2F)CC1	1
Cc1noc(C)c1-c1ccc2c(c1)Cc1cccc(c1)CN(C(=O)c1cnc(C(C)C)nc1)CCOCCO2	0
CCN1CCCCCCN(C(=O)Cc2cccs2)[C@H](Cc2ccccc2)COc2ccccc2C1=O	0
CN(CCC[C@H]1C(=O)N(C)CCCCC2(CCN(C(=O)OC(C)(C)C)CC2)COc2ccccc2C(=O)N1C)C(=O)c1ccc2c(c1)OCO2	0
CN1CCCCCCN(C(=O)c2ccc(OC(F)(F)F)cc2)[C@H](Cc2ccccc2)COc2ccccc2C1=O	0
O=C1NCC2(CCCCCCCOc3ccc(Cl)cc31)CCN(C(=O)c1ccc(-c3ccccc3F)o1)CC2	0
CN1CCCCN(S(=O)(=O)c2cc(Cl)cc(Cl)c2)[C@@H](Cc2ccccc2)COc2ccccc2C1=O	0
CC[C@@H](C)[C@@H]1NC(=O)C[C@@H](C(=O)N2CCCN(C(C)=O)CC2)NC(=O)c2ccccc2OCCN(C)C1=O	0
O=C(CCn1ccnc1-c1ccccc1)N1CCC2(CCCCc3ccccc3OCCCNC2=O)CC1	0
CCN1CCOc2ccccc2CCCCC2(CCN(C(=O)c3ccc(Cl)cc3)CC2)C1=O	0
CC(C)CC(=O)N1CCCCCCCN(C(=O)c2cccc(F)c2)Cc2ccccc21	0
Cc1nn(C)cc1NC(=O)CN1CCOC2(CCCCc3ccccc3OCCNC2=O)C1	0
C[C@H]1COc2ccccc2C(=O)N[C@H](C(=O)O)CCC(=O)N[C@H](Cc2ccccc2)C(=O)N1	0
CCN1CCOc2ccccc2CCCCC2(CN(C(=O)c3cnn(C)c3)CCO2)C1=O	0
CC(=O)N1CCCN(Cc2ccccn2)CCN(C(=O)Cc2ccc(F)cc2C)Cc2ccccc21	0
CCN1CCCCN(C(=O)c2cc(C)on2)[C@H](Cc2ccccc2)COc2ccccc2C1=O	0
Cc1ccc(NCC(=O)N2CCCCN(C)C(=O)c3ccccc3OC[C@@H]2C(C)C)cc1	0
CC[C@@H](C)[C@@H]1NC(=O)C[C@@H](C(=O)NCC(C)C)NC(=O)c2ccccc2OCCN(C)C1=O	0
O=C1NCC2(CCCCCCOc3ccccc31)CCCN(C(=O)c1ccc(Cl)cc1)C2	0
CC(C)CC(=O)N1CCCCCCCCN(C(=O)c2ccc(Cl)cc2)Cc2ccccc21	0
CC(=O)N1CCCN(Cc2ccccc2)CCN(C(=O)c2ccccc2C)Cc2cc(F)c(F)cc21	0
Cc1ncoc1C(=O)N1CCC[C@H]2NC(=O)COc3ccccc3C/C=C/C[C@H]21	0
Cn1nc(C(=O)N2CCC[C@H]3NC(=O)COc4ccccc4C/C=C/C[C@H]32)ccc1=O	0
CCN1CCOc2ccccc2CCCCC2(CN(C(=O)c3ccncn3)CCO2)C1=O	0
CCn1nc(C2CC2)cc1C(=O)N1CCCCCCCN(C(=O)C(C)C)c2ccccc2C1	0
CC[C@H](C)[C@@H]1NC(=O)[C@@H](C(C)C)NC(=O)c2ccccc2OC[C@@H](CC(C)C)NC1=O	0
CN1CCCCN(C(=O)c2cn(C)c3ccccc23)[C@H](Cc2ccccc2)COc2ccccc2C1=O	0
O=C1NCC2(CCCCCCOc3ccccc31)CCCN(C(=O)c1ccc(F)cc1F)C2	0
CC(C)N1CCC(C(=O)N2CCCCN(C)C(=O)c3cc(Cl)ccc3OCCC2)CC1	0
O=C(c1cccc(F)c1)N1CCN(Cc2ccccc2)CCCNc2ccccc2C1	0
Cc1ccccc1C(=O)N1CCCCCCCN(C(=O)CC(C)C)c2ccccc2C1	0
O=C(Cc1c[nH]c(=O)[nH]c1=O)N1CCOC2(C/C=C/Cc3ccccc3OCCNC2=O)C1	0
O=C1COc2ccccc2C/C=C/C[C@@H]2[C@@H](CCCN2C(=O)CCn2cnc3ccccc3c2=O)N1	0
CCN1CCOc2ccccc2CCCCC2(CN(C(=O)c3cncc(C)c3)CCO2)C1=O	0
Cc1ncncc1C(=O)N1CCOCCOc2ccc(-c3c(C)noc3C)cc2Cc2cccc(c2)C1	0
Cc1ccc2c(c1)OC[C@@H](CC(C)C)NC(=O)[C@@H](C(C)C)NC(=O)[C@@H](C(C)C)NC2=O	0
CCCCCC(=O)N1CCCCN(C)C(=O)c2ccccc2OC[C@@H]1C(C)C	0
O=C1NCC2(CCCCCCOc3ccccc31)CCCN(C(=O)c1cccc(Cl)c1)C2	0
COCC(=O)N1CCCN(C)CCN(S(=O)(=O)c2ccc(C)cc2)Cc2ccccc21	0
O=C(c1cccc(C(F)(F)F)c1)N1CCCCCCCCN(C(=O)C2CC2)c2ccccc2C1	0
CC(=O)N1CCCCCCCCN(C(=O)c2ccc(Cl)cc2)Cc2ccccc21	0
C[C@H]1COc2ccccc2C(=O)N[C@H](C(=O)O)CC(=O)N[C@@H](c2ccccc2)C(=O)N1	0
O=C1COc2ccccc2C/C=C/C[C@@H]2[C@@H](CCCN2C(=O)c2ccc3[nH]cnc3c2)N1	0
CC(C)c1nnc(CCC(=O)N2CCC3(CCCCCc4ccccc4OCCN(C)C3=O)CC2)o1	0
Cc1noc(C)c1-c1ccc2c(c1)Cc1cccc(c1)CN(C(=O)c1cncnc1)CCOCCO2	0
CN1CCCCN(C(=O)COc2ccc(F)cc2)CCCOc2ccc(Cl)cc2C1=O	0
CCN1CCCCN(C(=O)c2cccc(OC)c2)[C@@H](C(C)C)COc2ccccc2C1=O	0
O=C1NCC2(CCCCCCOc3ccccc31)CCCN(C(=O)c1ccccc1C(F)(F)F)C2	0
COCC(=O)N1CCCN(C)CCN(S(=O)(=O)c2cccc(OC(F)F)c2)Cc2ccccc21	0
CC(C)C(=O)N1CCCCCCCN(C(=O)c2c(F)cccc2F)Cc2ccccc21	0
Cc1noc(CCC(=O)NC[C@@]2(C)CC[C@@H](C)C[C@H](O)C[C@@H](c3ccccc3)C2)n1	0
CC(C)C[C@H]1NC(=O)C[C@@H](C(=O)O)NC(=O)c2ccccc2OCCN(C)C1=O	0
O=C1COc2ccccc2C/C=C/C[C@@H]2[C@@H](CCCN2C(=O)c2cncs2)N1	0
CC(=O)N1CCCCCCCN(C(=O)c2ccc(-n3nc(C)cc3C)nc2)Cc2ccccc21	0
Cc1cnccc1C(=O)N1CCOCCOc2ccc(-c3c(C)noc3C)cc2Cc2cccc(c2)C1	0
CCc1noc(CCC(=O)N2CCCCN(C)C(=O)c3cc(Cl)ccc3OCCC2)n1	0
CC[C@@H](C)[C@@H]1NC(=O)C[C@@H](C(=O)NCc2ccncc2)NC(=O)c2ccccc2OCCN(C)C1=O	0
O=C1NCC2(CCCCCCOc3ccccc31)CCCN(C(=O)COc1ccc(Cl)cc1)C2	0
CC(=O)N1CCCN(Cc2ccccn2)CCN(C(=O)COc2ccccc2)Cc2ccccc21	0
Cc1ccccc1C(=O)N1CCN(Cc2ccccc2)CCCN(C(=O)CC(C)C)c2ccccc2C1	0
O=C(CN1CCOC2(C/C=C/Cc3ccccc3OCCNC2=O)C1)NC1CCCCC1	0
O=C1CN(C(=O)c2ccncn2)CCCCNC(=O)c2cc(Cl)ccc2OC[C@@H](Cc2ccccc2)N1	0
Nc1ncc(CC(=O)N2CCC[C@H]3NC(=O)COc4ccccc4C/C=C/C[C@H]32)c(=O)[nH]1	0
CC(C)C(=O)N1CCCCCCCN(C(=O)c2cc(C3CC3)nc3ccccc23)Cc2ccccc21	0
CC(=O)N1CCCN(C(C)C)CCN(C(=O)c2cnc(C3CC3)nc2C)Cc2ccc(F)cc21	0
CC(=O)NCC(=O)N(C)CCC[C@H]1C(=O)N(C)CCCCc2ccccc2OCC(=O)N1C	0
CC[C@@H](C)[C@@H]1NC(=O)C[C@@H](C(=O)N2CCCC(O)C2)NC(=O)c2ccccc2OCCN(C)C1=O	0
O=C1NCC2(CCCCCCOc3ccccc31)CCCN(C(=O)c1ccccc1Br)C2	0
COCC(=O)N1CCCN(C)CCN(S(=O)(=O)c2c(F)cccc2F)Cc2ccccc21	0
CC(C)CC(=O)N1CCCCCCCN(C(=O)c2ccc(Cl)cc2)Cc2ccccc21	0
Cc1nc(NC(=O)CN2CCOC3(C/C=C/Cc4ccccc4OCCNC3=O)C2)sc1C	0
O=C1C[C@@H](C(=O)O)NC(=O)c2ccccc2OCCNC(=O)[C@H](c2ccccc2)N1	0
CCN1CCOc2ccccc2CCCCC2(CN(C(=O)c3cnccn3)CCO2)C1=O	0
CC(C)CC(=O)N1CCCCCCCCN(C(=O)c2c(Cl)cccc2Cl)Cc2ccccc21	0
CN(CCC[C@H]1C(=O)N(C)CCCCc2ccccc2OCC(=O)N1C)C(=O)Cn1cccn1	0
CCN1CCCCN(C(=O)Cc2cccs2)[C@H](Cc2ccccc2)COc2ccccc2C1=O	0
CC[C@@H](C)[C@@H]1NC(=O)C[C@@H](C(=O)N(C)CCN(C)C)NC(=O)c2ccccc2OCCN(C)C1=O	0
O=C1NCC2(CCCCCCOc3ccccc31)CCCN(C(=O)CCC1CCCC1)C2	0
CCN1CCOc2ccccc2C(=O)N[C@@H](CC(=O)N2CCC(O)CC2)C(=O)N[C@@H](C)C1=O	0
Cc1ccccc1C(=O)N1CCN(Cc2ccccc2)CCCNc2ccc(Br)cc2C1	0
O=C(CN1CCOC2(C/C=C/Cc3ccccc3OCCNC2=O)C1)Nc1ccnn1C1CCCC1	0
CC1(C)NC(=O)C[C@@H](C(=O)O)NC(=O)c2ccccc2OCCNC1=O	0
CCN1CCOc2ccccc2CCCCC2(CN(C(=O)CCc3cccnc3)CCO2)C1=O	0
CCCNC(=O)CN1CCOCCOc2ccc(N3CCOCC3)cc2Cc2cccc(c2)C1	0
CN1CCOc2ccccc2CCCCC2(CCCN(C(=O)c3c(F)cccc3F)C2)C1=O	0
Cc1ncsc1C(=O)N1CCCC2(CCCCc3ccccc3OCCN(C)C2=O)C1	0
CC[C@@H](C)[C@@H]1NC(=O)C[C@@H](C(=O)N2CCOCC2)NC(=O)c2ccccc2OCCN(C)C1=O	0
O=C1NCC2(CCCCCCOc3ccccc31)CCCN(C(=O)c1ccccc1)C2	0
COc1ccccc1C(=O)N1CCCCCN(C)C(=O)c2ccccc2OC[C@H]1Cc1ccccc1	0
CC(C)[C@H]1COc2ccc(Cl)cc2C(=O)NCCCCN(C(=O)c2ccc3[nH]nnc3c2)CC(=O)N1	0
CC(C)C[C@@H]1COc2ccc(Cl)cc2C(=O)NCCCCN(C(=O)CCc2cnn(C)c2)CC(=O)N1	0
CC(C)C[C@H]1COc2ccc(Cl)cc2C(=O)NCCCCN(C(=O)CCCn2cncn2)CC(=O)N1	0
CCn1nc(C(=O)N2CCCCNC(=O)c3cc(Cl)ccc3OC[C@H](CC(C)C)NC(=O)C2)cc1C	0
CC(C)C[C@H]1COc2ccc(Cl)cc2C(=O)NCCCCN(C(=O)c2n[nH]c3c2CCCC3)CC(=O)N1	0
O=C1CN(C(=O)c2ccc(F)c(Cl)c2)CCCCNC(=O)c2cc(Cl)ccc2OC[C@H](Cc2ccccc2)N1	0
Cc1nc(CC(=O)N2CCCCNC(=O)c3cc(Cl)ccc3OC[C@H](Cc3ccccc3)NC(=O)C2)cs1	0
CCc1cc(C(=O)N2CCCCNC(=O)c3cc(Cl)ccc3OC[C@H](Cc3ccccc3)NC(=O)C2)on1	0
Cc1noc(C)c1C(=O)N1CCCCOc2ccc(Cl)cc2C(=O)N(C)[C@@H](Cc2ccccc2)C(=O)N(C)CCCC1	0
CCn1cc(C(=O)N2CCCCOc3ccc(Cl)cc3C(=O)N(C)[C@@H](Cc3ccccc3)C(=O)N(C)CCCC2)cn1	0
CC(C)[C@H]1COc2ccc(Cl)cc2C(=O)NCCCCN(C(=O)c2ccc(F)cc2F)CC(=O)N1	0
CC(C)C[C@@H]1COc2ccc(Cl)cc2C(=O)NCCCCN(C(=O)c2n[nH]c3c2CCCC3)CC(=O)N1	0
CC(C)C[C@H]1COc2ccc(Cl)cc2C(=O)NCCCCN(C(=O)c2cnc(C3CC3)nc2)CC(=O)N1	0
CC(C)C[C@H]1COc2ccc(Cl)cc2C(=O)NCCCCN(C(=O)CCCc2cn[nH]c2)CC(=O)N1	0
CC(C)C[C@H]1COc2ccc(Cl)cc2C(=O)NCCCCN(C(=O)c2cnc(N(C)C)nc2)CC(=O)N1	0
CC(C)c1cc(C(=O)N2CCCCNC(=O)c3cc(Cl)ccc3OC[C@H](Cc3ccccc3)NC(=O)C2)on1	0
O=C1CN(C(=O)c2ccc(F)cc2)CCCCNC(=O)c2cc(Cl)ccc2OC[C@H](Cc2ccccc2)N1	0
CC(C)n1nccc1C(=O)N1CCCCNC(=O)c2cc(Cl)ccc2OC[C@H](Cc2ccccc2)NC(=O)C1	0
CC(C)Cc1cc(C(=O)N2CCCCNC(=O)c3cc(Cl)ccc3OC[C@H](Cc3ccccc3)NC(=O)C2)n(C)n1	0
CC(=O)N1CCC(C(=O)N2CCCCNC(=O)c3cc(Cl)ccc3OC[C@@H](C(C)C)NC(=O)C2)CC1	0
Cc1nc2ccccn2c1CC(=O)N1CCCCNC(=O)c2cc(Cl)ccc2OC[C@@H](CC(C)C)NC(=O)C1	0
CC(C)C[C@@H]1COc2ccc(Cl)cc2C(=O)NCCCCN(C(=O)CCn2ccnc2C(C)C)CC(=O)N1	0
COc1ccccc1C(=O)N1CCCCNC(=O)c2cc(Cl)ccc2OC[C@H](CC(C)C)NC(=O)C1	0
Cc1onc(C(C)C)c1C(=O)N1CCCCNC(=O)c2cc(Cl)ccc2OC[C@H](CC(C)C)NC(=O)C1	0
CC(C)C[C@H]1COc2ccc(Cl)cc2C(=O)NCCCCN(C(=O)CN2CCC(C(N)=O)CC2)CC(=O)N1	0
CCn1nc(C(C)C)cc1C(=O)N1CCCCNC(=O)c2cc(Cl)ccc2OC[C@H](Cc2ccccc2)NC(=O)C1	0
CCn1cc(C(=O)N2CCCCNC(=O)c3cc(Cl)ccc3OC[C@H](Cc3ccccc3)NC(=O)C2)c(C)n1	0
Cc1ccc(C(=O)N2CCCCNC(=O)c3cc(Cl)ccc3OC[C@H](Cc3ccccc3)NC(=O)C2)cc1F	0
CC(=O)N1CCC(C(=O)N2CCCCOc3ccc(Cl)cc3C(=O)N(C)[C@@H](Cc3ccccc3)C(=O)N(C)CCCC2)CC1	0
CC1CCN(CC(=O)N2CCCCOc3ccc(Cl)cc3C(=O)N(C)[C@@H](Cc3ccccc3)C(=O)N(C)CCCC2)CC1	0
CC(C)C[C@@H]1COc2ccc(Cl)cc2C(=O)NCCCCN(C(=O)Cc2cccnc2)CC(=O)N1	0
Cc1cccc(C(=O)N2CCCCNC(=O)c3cc(Cl)ccc3OC[C@@H](CC(C)C)NC(=O)C2)n1	0
Cc1nccc(C(=O)N2CCCCNC(=O)c3cc(Cl)ccc3OC[C@H](CC(C)C)NC(=O)C2)n1	0
CC(C)C[C@H]1COc2ccc(Cl)cc2C(=O)NCCCCN(C(=O)c2ccc(-n3ccnc3)nc2)CC(=O)N1	0
CC(C)C[C@H]1COc2ccc(Cl)cc2C(=O)NCCCCN(C(=O)Cc2cccnc2)CC(=O)N1	0
CCn1cc(C(=O)N2CCCCNC(=O)c3cc(Cl)ccc3OC[C@@H](C(C)C)NC(=O)C2)c(C)n1	0
COCc1cccc(C(=O)N2CCCCNC(=O)c3cc(Cl)ccc3OC[C@H](Cc3ccccc3)NC(=O)C2)c1	0
CC(C)C[C@@H]1COc2ccc(Cl)cc2C(=O)NCCCCN(C(=O)c2cnc(N(C)C)nc2)CC(=O)N1	0
CC(=O)Nc1cc(C(=O)N2CCCCNC(=O)c3cc(Cl)ccc3OC[C@@H](C(C)C)NC(=O)C2)ccn1	0
O=C1CN(C(=O)c2cncs2)CCCCNC(=O)c2cc(Cl)ccc2OC[C@H](Cc2ccccc2)N1	0
Cc1nc(CC(=O)N2CCCCNC(=O)c3cc(Cl)ccc3OC[C@H](CC(C)C)NC(=O)C2)cs1	0
CC(C)C[C@@H]1COc2ccc(Cl)cc2C(=O)NCCCCN(C(=O)Cc2cccc(F)c2)CC(=O)N1	0
CC(C)C[C@H]1COc2ccc(Cl)cc2C(=O)NCCCCN(C(=O)c2ccc3c(c2)OCO3)CC(=O)N1	0
Cc1ccc(C(=O)N2CCCCNC(=O)c3cc(Cl)ccc3OC[C@H](CC(C)C)NC(=O)C2)cn1	0
CC(C)C[C@H]1COc2ccc(Cl)cc2C(=O)NCCCCN(C(=O)c2ccnn2C(C)C)CC(=O)N1	0
Cn1cc(CCC(=O)N2CCCCNC(=O)c3cc(Cl)ccc3OC[C@H](Cc3ccccc3)NC(=O)C2)cn1	0
CC(C)[C@@H]1COc2ccc(Cl)cc2C(=O)NCCCCN(C(=O)CCCn2cncn2)CC(=O)N1	0
CCN1CCOc2ccccc2C(=O)N[C@@H](CC(=O)N2CCC(O)CC2)C(=O)N[C@H](CC(C)C)C1=O	0
O=C1CN(C(=O)CCCc2cn[nH]c2)CCCCNC(=O)c2cc(Cl)ccc2OC[C@H](Cc2ccccc2)N1	0
Cc1cc(C)n(CC(=O)N2CCCCNC(=O)c3cc(Cl)ccc3OC[C@H](Cc3ccccc3)NC(=O)C2)n1	0
Cc1nc2ccccc2n1CC(=O)N1CCCCNC(=O)c2cc(Cl)ccc2OC[C@@H](CC(C)C)NC(=O)C1	0
COc1ccccc1CC(=O)N1CCCCNC(=O)c2cc(Cl)ccc2OC[C@H](CC(C)C)NC(=O)C1	0
CC(C)C[C@H]1COc2ccc(Cl)cc2C(=O)NCCCCN(C(=O)CCn2cnc3ccccc32)CC(=O)N1	0
CC(C)C[C@H]1COc2ccc(Cl)cc2C(=O)NCCCCN(C(=O)CCc2cnn(C)c2)CC(=O)N1	0
CC(C)C[C@H]1COc2ccc(Cl)cc2C(=O)NCCCCN(C(=O)CCc2ccnn2C)CC(=O)N1	0
COc1ccc(C(=O)N2CCCCNC(=O)c3cc(Cl)ccc3OC[C@@H](C(C)C)NC(=O)C2)cc1F	0
Cc1ocnc1C(=O)N1CCCCNC(=O)c2cc(Cl)ccc2OC[C@H](Cc2ccccc2)NC(=O)C1	0
CN1CCCCN(C(=O)CCn2ccnc2)CCCCOc2ccc(Cl)cc2C(=O)N(C)[C@@H](Cc2ccccc2)C1=O	0
CCn1cc(C(=O)N2CCCCOc3ccc(Cl)cc3C(=O)N(C)[C@@H](Cc3ccccc3)C(=O)N(C)CCCC2)c(C)n1	0
CC(C)N1CCC(C(=O)N2CCCCOc3ccc(Cl)cc3C(=O)N(C)[C@@H](Cc3ccccc3)C(=O)N(C)CCCC2)CC1	0
Cc1ncc(C(=O)N2CCCCNC(=O)c3cc(Cl)ccc3OC[C@@H](CC(C)C)NC(=O)C2)cn1	0
CC(C)C[C@H]1COc2ccc(Cl)cc2C(=O)NCCCCN(C(=O)c2cnn3cccnc23)CC(=O)N1	0
CC(C)C[C@H]1COc2ccc(Cl)cc2C(=O)NCCCCN(C(=O)c2nccc3ccccc23)CC(=O)N1	0
Cc1nn(C)c(C)c1CC(=O)N1CCCCNC(=O)c2cc(Cl)ccc2OC[C@H](CC(C)C)NC(=O)C1	0
Cc1nc2ccc(C(=O)N3CCCCNC(=O)c4cc(Cl)ccc4OC[C@H](CC(C)C)NC(=O)C3)cc2[nH]1	0
CCCc1cc(C(=O)N2CCCCNC(=O)c3cc(Cl)ccc3OC[C@H](Cc3ccccc3)NC(=O)C2)no1	0
O=C1CN(C(=O)Cc2c(F)cccc2Cl)CCCCNC(=O)c2cc(Cl)ccc2OC[C@H](Cc2ccccc2)N1	0
CC(C)[C@@H]1COc2ccc(Cl)cc2C(=O)NCCCCN(C(=O)C2CCC(F)(F)CC2)CC(=O)N1	0
CC(C)c1cc(C(=O)N2CCCCNC(=O)c3cc(Cl)ccc3OC[C@@H](C(C)C)NC(=O)C2)on1	0
CN1CCCCN(C(=O)C2CCOCC2)CCCCOc2ccc(Cl)cc2C(=O)N(C)[C@@H](Cc2ccccc2)C1=O	0
Cc1nccc(C(=O)N2CCCCNC(=O)c3cc(Cl)ccc3OC[C@@H](CC(C)C)NC(=O)C2)n1	0
CC(C)C[C@H]1COc2ccc(Cl)cc2C(=O)NCCCCN(C(=O)c2ccc(F)cc2F)CC(=O)N1	0
CC(C)C[C@H]1COc2ccc(Cl)cc2C(=O)NCCCCN(C(=O)c2ccc3nc[nH]c3c2)CC(=O)N1	0
CC(C)C[C@H]1COc2ccc(Cl)cc2C(=O)NCCCCN(C(=O)CCN2CCCC2=O)CC(=O)N1	0
CC(C)C[C@H]1COc2ccc(Cl)cc2C(=O)NCCCCN(C(=O)CCN2CCC(C)CC2)CC(=O)N1	0
CC(C)[C@@H]1COc2ccc(Cl)cc2C(=O)NCCCCN(C(=O)c2ccc3c(c2)OCO3)CC(=O)N1	0
Cc1n[nH]c(C)c1CCC(=O)N1CCCCOc2ccc(Cl)cc2C(=O)N(C)[C@@H](Cc2ccccc2)C(=O)N(C)CCCC1	0
CN1CCCCN(C(=O)Cn2ccnc2)CCCCOc2ccc(Cl)cc2C(=O)N(C)[C@@H](Cc2ccccc2)C1=O	0
CN1CCCCN(C(=O)CNS(C)(=O)=O)CCCCOc2ccc(Cl)cc2C(=O)N(C)[C@@H](Cc2ccccc2)C1=O	0
CC(=O)N1CCC(C(=O)N2CCCCNC(=O)c3cc(Cl)ccc3OC[C@H](Cc3ccccc3)NC(=O)C2)CC1	0
C[C@@H]1NC(=O)C2(CCCCc3ccccc3OCCNC1=O)CCN(Cc1cccn1-c1ccncc1)CC2	1
O=C(NCCN1CCC2(CCCCCc3ccccc3OCCNC2=O)CC1)c1cccc(OCCN2CCCCCC2)c1	1
COc1ccc(C(=O)N2CCC3(CCCCOC[C@@H]4CCCN4C(=O)c4cccc(c4)OC3)CC2)cc1CN1CCCC1	0
CCOc1ccc(C(=O)N2CCC3(CCCCOC[C@@H]4CCCN4C(=O)c4cccc(c4)OC3)CC2)cc1N1CCCC1	0
CN(C)CCOc1cccc(C(=O)N2CCC3(CCCCc4ccccc4OCCCC(=O)NC3)CC2)c1	0
C[C@H]1COc2ccccc2CCCCC2(CCN(C(=O)c3cccc(OCCN(C)C)c3)CC2)C(=O)N1	0
COc1cccc(Nc2ncccc2C(=O)N2CCC3(CCCCOC[C@@H]4CCCN4C(=O)c4cccc(c4)OC3)CC2)c1	0
Cc1cc(C)n(Cc2c(C(=O)N3CCC4(CCCCc5ccccc5OC[C@@H](C)NC4=O)CC3)noc2C)n1	0
CN1CCOc2ccccc2CCCCCC2(CCN(C(=O)c3ccc(Cl)c(N4CCCCC4)c3)CC2)C1=O	0
COc1ccc(C(=O)N2CCC3(CCCCCc4ccccc4OCCN(C)C3=O)CC2)cc1CN1CCCC1	0
Cc1ccc(-n2cc(CN3CCC4(CCCCc5ccccc5OCCNC(=O)[C@H](C)NC4=O)CC3)cn2)cc1	0
CCn1c(=O)n(CC)c2cc(C(=O)N3CCC4(CCCCNC(=O)c5ccccc5OC[C@@H](C)NC4=O)CC3)ccc21	0
Cc1ccc(C(=O)N2CCC3(CCCCOC[C@@H]4CCCN4C(=O)c4cccc(c4)OC3)CC2)cc1-n1cccn1	0
CC(C)c1nc2cc(C(=O)N3CCC4(CCCCOC[C@@H]5CCCN5C(=O)c5cccc(c5)OC4)CC3)ccc2[nH]1	0
C[C@H]1COc2ccccc2CCCCC2(CCN(C(=O)CCCCc3nc4ccccc4[nH]3)CC2)C(=O)N1	0
O=C1CCCOc2ccccc2CCCCC2(CCN(C(=O)Cc3cc(Cl)c4c(c3)OCCO4)CC2)CN1	0
Cc1cc(C)n(-c2ccc(C(=O)N3CCC4(CCCCOC[C@@H]5CCCN5C(=O)c5cccc(c5)OC4)CC3)cn2)n1	0
CCCn1cnc2cc(C(=O)N3CCC4(CCCCCc5ccccc5OCCN(C)C4=O)CC3)ccc21	0
COc1ccc(-n2nnc(C(=O)N3CCC4(CCCCCc5ccccc5OCCN(C)C4=O)CC3)c2C)cc1	0
COc1ccc(N2CCCCC2)cc1C(=O)N1CCC2(CCCCCc3ccccc3OCCN(C)C2=O)CC1	0
C[C@@H]1NC(=O)C2(CCCCc3ccccc3OCCNC1=O)CCN(Cc1cccc(OCCN(C)C)c1)CC2	0
CN1CCOc2ccccc2CCCCCC2(CCN(C(=O)CC3CCN(C4CCCCC4)CC3)CC2)C1=O	0
O=C(c1ccc(OCCN2CCCCC2)cc1)N1CCC2(CCCCOC[C@@H]3CCCN3C(=O)c3cccc(c3)OC2)CC1	0
O=C1CCCN1Cc1cccc(C(=O)N2CCC3(CCCCOC[C@@H]4CCCN4C(=O)c4cccc(c4)OC3)CC2)c1	0
C[C@H]1COc2ccccc2CCCCC2(CCN(C(=O)c3cccc(OCCN4CCCC4)c3)CC2)C(=O)N1	0
COc1ccccc1N(C)CCC(=O)N1CCC2(CCCCc3ccccc3OCCCC(=O)NC2)CC1	0
CCOc1ccc(C(=O)N2CCC3(CCCCc4ccccc4OC[C@@H](C)NC3=O)CC2)cc1N1CCCC1	0
CN1CCOc2ccccc2CCCCCC2(CCN(C(=O)c3ccc(Cl)c(N4CCCC4)c3)CC2)C1=O	0
CN1CCOc2ccccc2CCCCCC2(CCN(C(=O)c3cccc(-c4ncn[nH]4)c3)CC2)C1=O	0
CN1CCOc2ccccc2CCCCCC2(CCN(C(=O)c3ccc(Cl)c(N4CCOCC4)c3)CC2)C1=O	0
Cc1cc(CN2CCC3(CCCCc4ccccc4OCC(=O)N(C)C3)CC2)c(C)n1-c1ccccn1	0
CCCOc1ccc(C(=O)N2CCC3(CCCCCc4ccccc4OCCN(C)C3=O)CC2)cc1N1CCCC1	0
O=C(c1cccc(-c2ncn[nH]2)c1)N1CCC2(CCCCOC[C@@H]3CCCN3C(=O)c3cccc(c3)OC2)CC1	0
C[C@H]1Oc2ccccc2CCCCC2(CCN(C(=O)c3cccc(OCCN4CCCC4)c3)CC2)CNC1=O	0
CN(C)c1cccc(OCC(=O)N2CCC3(CCCCc4ccccc4OCCCC(=O)NC3)CC2)c1	0
O=C1CCCOc2ccccc2CCCCC2(CCN(C(=O)Cc3cc(Cl)c4c(c3)OCCCO4)CC2)CN1	0
C[C@H]1COc2ccccc2CCCCC2(CCN(C(=O)c3cccc(CN4CCCC4=O)c3)CC2)C(=O)N1	0
Cc1onc(-c2ccncc2)c1C(=O)N1CCC2(CCCCCc3ccccc3OCCN(C)C2=O)CC1	0
COc1cccc(-n2nnc(C(=O)N3CCC4(CCCCCc5ccccc5OCCN(C)C4=O)CC3)c2C)c1	0
CC(C)(CNC(=O)CN1CCC2(CCCCc3ccccc3OCCCNC2=O)CC1)c1cccc(F)c1	0
CC(=O)N1CCNCC1C(=O)N1CCOCCOc2ccc(-c3cccnc3)cc2Cc2cccc(c2)C1	0
Cc1cc(C(=O)N2CCC3(CCCCOC[C@@H]4CCCN4C(=O)c4cccc(c4)OC3)CC2)nc(N2CCCC2)n1	0
Cc1nnc(-c2ccc(C(=O)N3CCC4(CCCCOC[C@@H]5CCCN5C(=O)c5cccc(c5)OC4)CC3)cc2)o1	0
COc1ccccc1N(C)CCC(=O)N1CCC2(CCCCc3ccccc3O[C@H](C)C(=O)NC2)CC1	0
C[C@H]1COc2ccccc2CCCCC2(CCN(C(=O)c3ccc(Cl)c(N4CCOCC4)c3)CC2)C(=O)N1	0
COc1ccc(N2CCCCC2)cc1C(=O)N1CCC2(CCCCc3ccccc3OCCCC(=O)NC2)CC1	0
C[C@H]1COc2ccccc2CCCCC2(CCN(C(=O)COc3cccc(C(F)(F)F)c3)CC2)C(=O)N1	0
CN1CCOc2ccccc2CCCCCC2(CCN(C(=O)COc3cccc(N(C)C)c3)CC2)C1=O	0
CN1CCOc2ccccc2CCCCCC2(CCN(C(=O)COc3cccc(C(F)(F)F)c3)CC2)C1=O	0
CN1CCOc2ccccc2CCCCCC2(CCN(C(=O)CCN3CCN(c4ccccn4)CC3)CC2)C1=O	1
C[C@@H]1NC(=O)C2(CCCCc3ccccc3OCCNC1=O)CCN(Cc1ccc(N3CCOCC3)c(F)c1)CC2	0
CCCc1cc(C(=O)N2CCC3(CCCCOC[C@@H]4CCCN4C(=O)c4cccc(c4)OC3)CC2)no1	0
O=C(CCCCc1nc2ccccc2[nH]1)N1CCC2(CCCCOC[C@@H]3CCCN3C(=O)c3cccc(c3)OC2)CC1	0
C[C@H]1Oc2ccccc2CCCCC2(CCN(C(=O)c3ccc(OCCN4CCCCC4)cc3)CC2)CNC1=O	0
Cn1nc(C(=O)N2CCC3(CCCCc4ccccc4OCCCC(=O)NC3)CC2)cc1-c1ccc(F)cc1	0
COc1ccc(C(=O)N2CCC3(CCCCc4ccccc4OC[C@H](C)NC3=O)CC2)cc1CN1CCCC1	0
Cc1cc(C)n(Cc2c(C(=O)N3CCC4(CCCCc5ccccc5OC[C@H](C)NC4=O)CC3)noc2C)n1	0
Cc1nc(N2CCC(C)CC2)ncc1C(=O)N1CCC2(CCCCCc3ccccc3OCCN(C)C2=O)CC1	0
CCn1cnc2cc(C(=O)N3CCC4(CCCCCc5ccccc5OCCN(C)C4=O)CC3)ccc21	0
CN1CCOc2ccccc2CCCCCC2(CCN(C(=O)COc3ccc4c(c3)OCCO4)CC2)C1=O	0
C[C@@H]1NC(=O)C2(CCCCc3ccccc3OCCNC1=O)CCN(Cc1cccn1-c1ccccn1)CC2	0
O=C(c1noc2c1CCCCC2)N1CCC2(CCCCOC[C@@H]3CCCN3C(=O)c3cccc(c3)OC2)CC1	0
Cc1cc(C)n(Cc2c(C(=O)N3CCC4(CCCCOC[C@@H]5CCCN5C(=O)c5cccc(c5)OC4)CC3)noc2C)n1	1
COc1ccc(-c2cc(C(=O)N3CCC4(CCCCc5ccccc5OCCCC(=O)NC4)CC3)n(C)n2)cc1	1
COc1ccc(-n2nnc(C(=O)N3CCC4(CCCCc5ccccc5OCCCC(=O)NC4)CC3)c2C)cc1	0
Cc1c(C(=O)N2CCC3(CCCCc4ccccc4OCCCC(=O)NC3)CC2)[nH]c2c(Cl)cccc12	0
CC(C)c1nc2cc(C(=O)N3CCC4(CCCCc5ccccc5OC[C@H](C)NC4=O)CC3)ccc2[nH]1	0
CN1CCOc2ccccc2CCCCCC2(CCN(C(=O)c3ccc(OCCN4CCCCC4)cc3)CC2)C1=O	0
COc1ccccc1N(C)CCC(=O)N1CCC2(CCCCCc3ccccc3OCCN(C)C2=O)CC1	0
CN1CCOc2ccccc2CCCCCC2(CCN(C(=O)CCCCc3nc4ccccc4[nH]3)CC2)C1=O	0
C[C@@H]1NC(=O)C2(CCCCc3ccccc3OCCNC1=O)CCN(Cc1cnc(N3CCOCC3)nc1)CC2	0
Cc1ccc(C)n1Cc1ccc(C(=O)N2CCC3(CCCCOC[C@@H]4CCCN4C(=O)c4cccc(c4)OC3)CC2)cc1	0
CCn1c(=O)n(CC)c2cc(C(=O)N3CCC4(CCCCOC[C@@H]5CCCN5C(=O)c5cccc(c5)OC4)CC3)ccc21	1
O=C1CCCOc2ccccc2CCCCC2(CCN(C(=O)c3cc(N4CCCCC4)ccc3Cl)CC2)CN1	0
C[C@H]1COc2ccccc2CCCCC2(CCN(C(=O)c3ccc(Cn4ccc5ccccc54)o3)CC2)C(=O)N1	0
CCCn1cnc2cc(C(=O)N3CCC4(CCCCc5ccccc5OC[C@H](C)NC4=O)CC3)ccc21	0
CN1CCOc2ccccc2CCCCCC2(CCN(C(=O)Cn3ccc(C(F)(F)F)n3)CC2)C1=O	0
Cc1ccc(C(=O)N2CCC3(CCCCCc4ccccc4OCCN(C)C3=O)CC2)cc1-n1cccn1	0
Cc1ccc(C)n1Cc1ccc(C(=O)N2CCC3(CCCCCc4ccccc4OCCN(C)C3=O)CC2)cc1	0
Cc1onc(C(=O)N2CCCCCCCCN(C(=O)CC(C)C)c3ccccc3C2)c1COc1ccc(F)cc1	0
COc1ccc(-n2nc(C(=O)N3CCC4(CCCCCc5ccccc5OCCN(C)C4=O)CC3)nc2C)cc1	0
COc1ccc(-n2nc(C(=O)N3CCC4(CCCCc5ccccc5OC[C@@H](C)NC4=O)CC3)nc2C)cc1	0
COc1ccc(C(=O)N2CCC3(CCCCc4ccccc4OC[C@@H](C)NC3=O)CC2)cc1CN1CCCC1	0
Cc1ccc(S(=O)(=O)NC(Cc2cnc[nH]2)C(=O)N2CCC3(CCCCc4ccccc4OCCCC(=O)NC3)CC2)cc1	0
CCc1c(C(=O)N2CCC3(CCCCc4ccccc4O[C@H](C)C(=O)N(C)C3)CC2)[nH]c2ccc(C)cc12	0
C[C@@H]1COc2ccccc2CCCCC2(CCN(C(=O)c3ccc(Cl)c(N4CCCCC4)c3)CC2)C(=O)N1	0
CC(C)COc1ccc(C(=O)N2CCC3(CCCCc4ccccc4O[C@H](C)C(=O)N(C)C3)CC2)cc1	0
O=C1CCCOc2ccccc2CCCCC2(CCN(C(=O)c3ccc(Cn4ccc5ccccc54)o3)CC2)CN1	0
Cc1c(C(=O)N2CCC3(CCCCn4cc(nn4)COCCNC3=O)CC2)cccc1N1CCCCC1	0
CCC1c2nc(Cc3ccccc3)c(o2)N(Cc2ccccc2)Cc2cn(nn2)CCCCN1Cc1cccc(F)c1O	0
CN1CCOc2ccccc2CCCCCC2(CCN(C(=O)c3cc(N4CCCCC4)ccc3Cl)CC2)C1=O	0
C[C@@H]1COc2ccccc2CCCCC2(CCN(C(=O)c3cccc(OCCN4CCCCC4)c3)CC2)C(=O)N1	0
CCCn1cnc2cc(C(=O)N3CCC4(CCCCc5ccccc5OC[C@@H](C)NC4=O)CC3)ccc21	0
COCCN1C(=O)CC[C@@H](C(=O)N2CCC3(CCCCc4ccccc4OCCCC(=O)NC3)CC2)[C@@H]1c1ccccc1OC	1
C[C@H]1Oc2ccccc2CCCCC2(CCN(C(=O)CC3CCN(C4CCCCC4)CC3)CC2)CN(C)C1=O	0
C[C@@H]1COc2ccccc2CCCCC2(CCN(C(=O)c3cccc(OCCN(C)C)c3)CC2)C(=O)N1	0
Cc1ccc(C(=O)N2CCC3(CCCCc4ccccc4O[C@H](C)C(=O)N(C)C3)CC2)cc1N1CCCC1	1
O=C1CCCOc2ccccc2CCCCC2(CCN(C(=O)c3ccc(Cl)c(N4CCCCC4)c3)CC2)CN1	0
O=C(CC1CCN(C2CCCCC2)CC1)N1CCC2(CCCCn3cc(nn3)COCCNC2=O)CC1	0
CCC1c2nc(Cc3ccccc3)c(o2)N(Cc2ccccc2)Cc2cn(nn2)CCCCN1CC1CC1	0
COc1cccc(-c2cc(C(=O)N3CCC4(CCCCCc5ccccc5OCCN(C)C4=O)CC3)no2)c1	0
C[C@@H]1COc2ccccc2CCCCC2(CCN(C(=O)CCCc3nc(-c4ccco4)no3)CC2)C(=O)N1	0
Cc1cc(CCC(=O)NCCN2CCC3(CCCCc4ccccc4OCCNC3=O)CC2)nc(C2CCN(S(C)(=O)=O)CC2)n1	0
Cc1cccc(-c2noc(CCC(=O)N3CCOCCOc4ccc(-c5c(C)noc5C)cc4Cc4cccc(c4)C3)n2)c1	0
C[C@H]1Oc2ccccc2CCCCC2(CCN(C(=O)Cc3ccc4c(c3)OCCCO4)CC2)CN(C)C1=O	0
Cc1cc(C)n(CCCC(=O)N2CCC3(CCCCc4ccccc4O[C@H](C)C(=O)N(C)C3)CC2)c(=O)n1	0
CCCOc1ccc(C(=O)N2CCC3(CCCCc4ccccc4O[C@H](C)C(=O)N(C)C3)CC2)cc1N1CCCC1	1
CCc1c(C(=O)N2CCC3(CCCCc4ccccc4OC[C@H](C)NC3=O)CC2)[nH]c2ccc(F)cc12	0
O=C(c1ccc(Cl)c(N2CCOCC2)c1)N1CCCCCOc2ccccc2Oc2ncccc2C1	0
CCC1c2nc(Cc3ccccc3)c(o2)N(Cc2ccccc2)Cc2cn(nn2)CCCCN1Cc1ccccc1OCCN(C)C	1
COc1ccccc1N(C)CCC(=O)N1CCC2(CCCCc3ccccc3OC[C@@H](C)NC2=O)CC1	0
Cc1nn(C)cc1S(=O)(=O)N1CCCC(C(=O)NCCN2CCC3(CCCCc4ccccc4OCCNC3=O)CC2)C1	0
Cc1onc(-c2ccncc2)c1C(=O)N1CCC2(CCCCc3ccccc3OC[C@@H](C)NC2=O)CC1	0
CC(=O)N1CCCC(c2cc(CCC(=O)N3CCC4(CCCCc5ccccc5OCCCC(=O)NC4)CC3)nc(C)n2)C1	0
O=C(c1ccccc1OCCCN1CCCC1)N1CCCCCOc2ccccc2Oc2ncccc2C1	1
COc1cccc(Nc2ncccc2C(=O)N2CCCCCOc3ccccc3Oc3ncccc3C2)c1	0
Cc1onc(-c2cccnc2)c1C(=O)N1CCC2(CCCCc3ccccc3O[C@H](C)C(=O)N(C)C2)CC1	0
COc1ccc(-c2nnsc2C(=O)N2CCC3(CCCCCc4ccccc4OCCN(C)C3=O)CC2)cc1	0
O=C(C1CN(c2cccnc2)CCN1)N1CCOCCOc2ccc(-c3cccnc3)cc2Cc2cccc(c2)C1	0
CCC1c2nc(Cc3ccccc3)c(o2)N(Cc2ccccc2)Cc2cn(nn2)CCCCN1Cc1ccc(OC)c(OC)c1	0
Cc1nc(CCC(=O)NCCN2CCC3(CCCCc4ccccc4OCCNC3=O)CC2)cc(C2CCN(S(C)(=O)=O)CC2)n1	0
COCCn1c(C(=O)N2CCC3(CCCCCc4ccccc4OCCN(C)C3=O)CC2)cc2ccccc21	0
Cc1noc(C)c1-c1ccc2c(c1)Cc1cccc(c1)CN(C(=O)c1c(-c3ccccc3)nn(C)c1C)CCOCCO2	0
CC(=O)N1CCCCCCCCN(C(=O)c2cnc(N(C)Cc3ccc(Cl)cc3)nc2CCc2ccccc2)Cc2ccccc21	0
CCn1c(CCC(=O)N2CCC3(CCCCc4ccccc4O[C@H](C)C(=O)N(C)C3)CC2)nc2ccccc21	0
Cc1cc(C(F)(F)F)n2nc(C(=O)N3CCC4(CCCCc5ccccc5O[C@H](C)C(=O)N(C)C4)CC3)cc2n1	0
C[C@H]1Oc2ccccc2CCCCC2(CCN(C(=O)c3cccc(OCCCN4CCCC4)c3)CC2)CN(C)C1=O	0
COc1ccccc1-c1noc(C)c1C(=O)N1CCC2(CCCCCc3ccccc3OCCN(C)C2=O)CC1	0
COc1ccc(N2CCOCC2)cc1C(=O)N1CCCCCOc2ccccc2Oc2ncccc2C1	0
CCC1c2nc(Cc3ccccc3)c(o2)N(Cc2ccccc2)Cc2cn(nn2)CCCCN1Cc1coc(C)n1	0
COc1ccc(-c2cc(C(=O)N3CCC4(CCCCc5ccccc5OC[C@@H](C)NC4=O)CC3)nn2C)cc1	0
Cc1c(C(=O)N2CCC3(CCCCc4ccccc4OC[C@@H](C)NC3=O)CC2)[nH]c2c(Cl)cccc12	0
O=C1CCCOc2ccccc2CCCCC2(CCN(C(=O)c3cccn(CC(=O)NC4CCCCC4)c3=O)CC2)CN1	0
Cc1nc(CCC(=O)N2CCC3(CCCCc4ccccc4OCCCC(=O)NC3)CC2)cc(C2CCCN(S(C)(=O)=O)C2)n1	0
COc1ccc(C(=O)N2CCC3(CCCCc4ccccc4O[C@H](C)C(=O)N(C)C3)CC2)c2ccccc12	0
CCc1nc2ccccc2c(C(=O)N2CCC3(CCCCc4ccccc4O[C@H](C)C(=O)N(C)C3)CC2)c1C	0
C[C@H]1Oc2ccccc2CCCCC2(CCN(C(=O)C3(c4ccc(F)cc4)CCOCC3)CC2)CN(C)C1=O	0
O=C(c1cccc(OCCCN2CCCC2)c1)N1CCC2(CCCCn3cc(nn3)COCCNC2=O)CC1	0
O=C(c1ccc(Cn2ccc3ccccc32)o1)N1CCCCCOc2ccccc2Oc2ncccc2C1	0
CCC1c2nc(Cc3ccccc3)c(o2)N(Cc2ccccc2)Cc2cn(nn2)CCCCN1Cc1ccc(OCCN2CCOCC2)cc1	0
Cc1ccc(C(=O)N2CCC3(CCCCc4ccccc4OC[C@@H](C)NC3=O)CC2)cc1-n1cccn1	0
Cc1nc(CCC(=O)NCCN2CCC3(CCCCc4ccccc4OCCNC3=O)CC2)cc(C2CCCN2S(C)(=O)=O)n1	0
CC(=O)N1CCCCCCCCN(C(=O)c2cnc(N(C)CCc3ccccc3)nc2COc2ccc(Cl)cc2)Cc2ccccc21	0
O=C1CCCOc2ccccc2CCCCC2(CCN(C(=O)Cc3scnc3-c3ccc(Cl)cc3)CC2)CN1	0
C[C@H]1Oc2ccccc2CCCCC2(CCN(C(=O)c3cc(-c4ccc(F)cc4)nn3C)CC2)CN(C)C1=O	1
Cc1c(C(=O)N2CCC3(CCCCc4ccccc4O[C@H](C)C(=O)N(C)C3)CC2)cccc1N1CCCCC1	0
C[C@H]1COc2ccccc2CCCCC2(CCN(C(=O)c3cc(-c4ccc(F)cc4)n(C)n3)CC2)C(=O)N1	0
CCN(CC)CCOc1ccccc1CN1CCCCCCN(C(=O)c2cccc(OC)c2)c2ccccc2C1	1
O=C(c1cc(N2CCCCC2)ccc1Cl)N1CCCCCOc2ccccc2Oc2ncccc2C1	0
CCC1c2nc(Cc3ccccc3)c(o2)N(Cc2ccccc2)Cc2cn(nn2)CCCCN1C(=O)COc1ccccc1	0
CC(=O)N1CCCC(c2cncc(CCC(=O)NCCN3CCC4(CCCCc5ccccc5OCCNC4=O)CC3)n2)C1	0
CC(C)CC(=O)N1CCCCCCCCN(C(=O)CCc2ccc3c(c2)n(C)c(=O)n3C)Cc2ccccc21	0
CC(=O)N1CCCCCCCCN(C(=O)c2cnc(N(C)CCc3ccccc3)nc2CCc2ccccc2)Cc2ccccc21	0
C[C@H]1Oc2ccccc2CCCCC2(CCN(C(=O)CCc3nc4cccc(Cl)c4n3C)CC2)CN(C)C1=O	0
C[C@@H]1COc2ccccc2CCCCC2(CCN(C(=O)c3cccc(CN4CCCC4=O)c3)CC2)C(=O)N1	0
C[C@@H]1COc2ccccc2CCCCC2(CCN(C(=O)c3ccc(Cl)c(N4CCCC4)c3)CC2)C(=O)N1	0
C[C@H]1COc2ccccc2CCCCC2(CCN(C(=O)c3nc4cc(Cl)ccc4n3C)CC2)C(=O)N1	0
COc1cccc(C(=O)N2CCCCCCN(Cc3cccc(OCCN4CCCC4)c3)Cc3ccccc32)c1	1
CCC1c2nc(Cc3ccccc3)c(o2)N(Cc2ccccc2)Cc2cn(nn2)CCCCN1Cc1ccccc1OCCN(CC)CC	1
COc1cccc(CN2CCOCCOc3ccc(F)cc3Cc3cccc(c3)C2)c1OC1CCCC1	0
Fc1ccc2c(c1)Cc1cccc(c1)CN(Cc1cccc(OCCN3CCCCC3)c1)CCOCCO2	0
COc1ccc(S(=O)(=O)CC(=O)N2CCC3(CCCCc4ccccc4OCCCC(=O)N(C)C3)CC2)cc1	0
Cc1cc(C)n2ncc(CN3CCC4(CCCCNC(=O)c5ccccc5OC[C@@H](C)NC4=O)CC3)c2n1	0
Cc1ccc(C(=O)N2CCC3(CCCCc4ccccc4OCCCC(=O)N(C)C3)CC2)cc1N1CCCCC1	0
O=C1NCCOCc2cn(nn2)CCCCC12CCN(C(=O)C1(c3ccc(F)cc3)CCOCC1)CC2	0
COc1cc(C(=O)N2CCC3(CCCCOCCNC(=O)c4ccccc4OC3)CC2)c2ccccc2n1	0
O=C1NCCOCCCCC2(CCN(C(=O)c3cccc(-c4ccc5c(c4)OCO5)c3)CC2)COc2ccccc21	0
CCn1nc(-c2ccccc2)cc1C(=O)N1CCC2(CCCCOC[C@@H]3CCCN3C(=O)c3ccccc3OC2)CC1	0
Cc1cc(C(F)(F)F)n2nc(C(=O)N3CCC4(CCCCOC[C@@H]5CCCN5C(=O)c5ccccc5OC4)CC3)cc2n1	0
O=C(CC1CCN(c2cccnn2)CC1)N1CCC2(CCCCOC[C@@H]3CCCN3C(=O)c3ccccc3OC2)CC1	0
Fc1ccc2c(c1)Cc1cccc(c1)CN(Cc1ccc(OCCN3CCOCC3)cc1)CCOCCO2	0
C[C@@H]1COc2ccccc2C(=O)NCCCCC2(CCN(Cc3cnc(N4CCOCC4)nc3)CC2)C(=O)N1	0
Cc1nc(C(F)(F)F)ccc1C(=O)N1CCC2(CCCCc3ccccc3OCCCC(=O)N(C)C2)CC1	0
CN1CC2(CCCCc3ccccc3OCCCC1=O)CCN(C(=O)c1cc3ccc(N(C)C)cc3[nH]1)CC2	0
C[C@H]1COCCCCC2(CCN(C(=O)Cn3c4c(c5ccccc53)CCC4)CC2)C(=O)N[C@@H](C)C(=O)N1	0
Cc1nonc1COc1ccc(C(=O)N2CCC3(CCCCOCCNC(=O)c4ccccc4OC3)CC2)cc1	0
COc1ccc2c(c1)c(C)c(C(=O)N1CCC3(CCCCOC[C@H](C)NC(=O)[C@H](C)NC3=O)CC1)n2C	0
Cc1nn(C)c(C)c1CCC(=O)N1CCC2(CCCCOC[C@@H]3CCCN3C(=O)c3ccccc3OC2)CC1	0
CCc1nc2ccccc2c(C(=O)N2CCC3(CCCCOC[C@@H]4CCCN4C(=O)c4ccccc4OC3)CC2)c1C	0
COc1ccc(C(=O)N2CCC3(CCCCOC[C@@H]4CCCN4C(=O)c4ccccc4OC3)CC2)c2ccccc12	0
CCN(CC)CCOc1ccccc1CN1CCOCCOc2ccc(F)cc2Cc2cccc(c2)C1	0
Cc1nccn1-c1ccc(CN2CCC3(CCCCNC(=O)c4ccccc4OC[C@@H](C)NC3=O)CC2)cc1	0
CCCCn1cc(CN2CCC3(CCCCNC(=O)c4ccccc4OC[C@@H](C)NC3=O)CC2)c(C)n1	0
Cn1nc(-c2ccc(F)cc2)cc1C(=O)N1CCC2(CCCCn3cc(nn3)COCCNC2=O)CC1	0
O=C1NCCOCCCCC2(CCN(C(=O)CCCc3nc4ccccc4s3)CC2)COc2ccccc21	0
CCc1nc2ccccc2c(C(=O)N2CCC3(CCCCOCCNC(=O)c4ccccc4OC3)CC2)c1C	1
O=C1NCCOCCCCC2(CCN(C(=O)c3conc3-c3ccc(Cl)cc3)CC2)COc2ccccc21	0
Cc1ccc(C(=O)N2CCC3(CCCCOC[C@@H]4CCCN4C(=O)c4ccccc4OC3)CC2)cc1N1CCCCC1	0
CC(C)COc1ccc(C(=O)N2CCC3(CCCCOC[C@@H]4CCCN4C(=O)c4ccccc4OC3)CC2)cc1	0
O=C(c1cccc(OCCCN2CCCC2)c1)N1CCC2(CCCCOC[C@@H]3CCCN3C(=O)c3ccccc3OC2)CC1	0
C[C@H]1COCCCCC2(CCN(C(=O)c3cccc(-c4ccc5c(c4)OCO5)c3)CC2)C(=O)N[C@@H](C)C(=O)N1	0
CN1CC2(CCCCc3ccccc3OCCCC1=O)CCN(C(=O)C1(c3cccc(F)c3)CCOCC1)CC2	0
C[C@@H]1COc2ccccc2C(=O)NCCCCC2(CCN(Cc3cccn3-c3ccncc3)CC2)C(=O)N1	0
O=C1NCCOCCCCC2(CCN(C(=O)c3cnc4sccn4c3=O)CC2)COc2ccccc21	0
O=C1NCCOCCCCC2(CCN(C(=O)C3(c4cccc(F)c4)CCOCC3)CC2)COc2ccccc21	0
CCCOc1ccc(C(=O)N2CCC3(CCCCOC[C@H](C)NC(=O)[C@H](C)NC3=O)CC2)cc1N1CCCC1	0
O=C(COc1cccc2c1CCCC2)N1CCC2(CCCCOC[C@@H]3CCCN3C(=O)c3ccccc3OC2)CC1	0
Cc1ccc(-c2cc(C(=O)N3CCC4(CCCCOC[C@@H]5CCCN5C(=O)c5ccccc5OC4)CC3)nn2C)cc1	0
Cc1ccc(-n2nc(C(=O)N3CCC4(CCCCOC[C@@H]5CCCN5C(=O)c5ccccc5OC4)CC3)nc2C)cc1	0
Cc1nc(C)n(CC(=O)N2CCC3(CCCCOC[C@@H]4CCCN4C(=O)c4ccccc4OC3)CC2)n1	0
C[C@@H]1NC(=O)C2(CCCCOCCNC1=O)CCN(C(=O)CCCc1nc3ccccc3c(=O)[nH]1)CC2	0
Cc1nn(C)c(C)c1CCC(=O)N1CCC2(CCCCc3ccccc3OCCCC(=O)N(C)C2)CC1	0
COc1ccc2c(c1)c(C)c(C(=O)N1CCC3(CCCCc4ccccc4OCCCC(=O)N(C)C3)CC1)n2C	0
O=C(c1cc(-c2ccccc2Cl)on1)N1CCC2(CCCCn3cc(nn3)COCCNC2=O)CC1	0
CCn1c(CCC(=O)N2CCC3(CCCCOCCNC(=O)c4ccccc4OC3)CC2)nc2ccccc21	0
Cc1cc(C(F)(F)F)n2nc(C(=O)N3CCC4(CCCCOC[C@H](C)NC(=O)[C@H](C)NC4=O)CC3)cc2n1	0
O=C(CCCc1nc2ccccc2s1)N1CCC2(CCCCOC[C@@H]3CCCN3C(=O)c3ccccc3OC2)CC1	0
CCn1c(CCC(=O)N2CCC3(CCCCOC[C@@H]4CCCN4C(=O)c4ccccc4OC3)CC2)nc2ccccc21	0
Cc1c(C(=O)N2CCC3(CCCCOC[C@@H]4CCCN4C(=O)c4ccccc4OC3)CC2)cccc1N1CCCCC1	0
O=C(Cn1nc2ccccc2n1)N1CCC2(CCCCOC[C@@H]3CCCN3C(=O)c3ccccc3OC2)CC1	0
CCCOc1ccc(C(=O)N2CCC3(CCCCOCCNC(=O)[C@H](C)NC3=O)CC2)cc1N1CCCC1	0
CN1CC2(CCCCc3ccccc3OCCCC1=O)CCN(C(=O)c1n[nH]c(=O)c3ccccc13)CC2	0
CCn1cc(CCC(=O)N2CCC3(CCCCc4ccccc4OCCCC(=O)N(C)C3)CC2)c2ccccc21	0
Cc1nonc1COc1ccc(C(=O)N2CCC3(CCCCn4cc(nn4)COCCNC3=O)CC2)cc1	0
Cc1ccc(-n2nc(C(=O)N3CCC4(CCCCOCCNC(=O)c5ccccc5OC4)CC3)nc2C)cc1	0
Cc1cc2cc(OCC(=O)N3CCC4(CCCCOCCNC(=O)c5ccccc5OC4)CC3)ccc2n1C	0
COc1ccc2cc(C(=O)N3CCC4(CCCCOC[C@@H]5CCCN5C(=O)c5ccccc5OC4)CC3)[nH]c2c1	0
COc1ccc2[nH]cc(CCC(=O)N3CCC4(CCCCOC[C@@H]5CCCN5C(=O)c5ccccc5OC4)CC3)c2c1	0
O=C(CCCOc1ccccc1F)N1CCC2(CCCCOC[C@@H]3CCCN3C(=O)c3ccccc3OC2)CC1	0
C[C@H]1Oc2ccccc2CCCCC2(CCN(C(=O)c3cccc(C(F)(F)F)c3)CC2)CN(C)C1=O	0
O=C1NCCOCCCCC2(CCN(C3CCN(Cc4ccccc4)CC3)CC2)COc2ccccc21	0
CN1CC2(CCCCc3ccccc3OCCCC1=O)CCN(C(=O)Cn1nc3ccccc3n1)CC2	1
CCCOc1ccc(C(=O)N2CCC3(CCCCc4ccccc4OCCCC(=O)N(C)C3)CC2)cc1N1CCCC1	1
COc1ccc2cc(C(=O)N3CCC4(CCCCOCCNC(=O)c5ccccc5OC4)CC3)[nH]c2c1	0
CCn1nc(-c2ccccc2)cc1C(=O)N1CCC2(CCCCOCCNC(=O)c3ccccc3OC2)CC1	0
CCn1c(CCC(=O)N2CCC3(CCCCOC[C@H](C)NC(=O)[C@H](C)NC3=O)CC2)nc2ccccc21	0
Cc1nccn1Cc1cccc(C(=O)N2CCC3(CCCCOC[C@@H]4CCCN4C(=O)c4ccccc4OC3)CC2)c1	0
O=C(c1csc(Cc2ccccc2)n1)N1CCC2(CCCCOC[C@@H]3CCCN3C(=O)c3ccccc3OC2)CC1	0
O=C(c1cc(-c2ccccc2Cl)on1)N1CCC2(CCCCOC[C@@H]3CCCN3C(=O)c3ccccc3OC2)CC1	0
COc1cccc(C(=O)N2CCC3(CCCCOC[C@@H]4CCCN4C(=O)c4ccccc4OC3)CC2)c1	0
CCn1c(CCC(=O)N2CCC3(CCCCc4ccccc4OCCCC(=O)N(C)C3)CC2)nc2ccccc21	0
Cc1cccc(-n2cccc2CN2CCC3(CCCCNC(=O)c4ccccc4OC[C@@H](C)NC3=O)CC2)n1	0
Cc1onc(-c2cccnc2)c1C(=O)N1CCC2(CCCCc3ccccc3OCCCC(=O)N(C)C2)CC1	0
CCn1c(CCC(=O)N2CCC3(CCCCn4cc(nn4)COCCNC3=O)CC2)nc2ccccc21	0
CCn1cnc2sc(C(=O)N3CCC4(CCCCOC[C@H](C)NC(=O)[C@H](C)NC4=O)CC3)c(C)c2c1=O	0
Cc1c(C(=O)N2CCC3(CCCCOCCNC(=O)c4ccccc4OC3)CC2)cccc1N1CCCCC1	0
Cn1nc(-c2ccc(F)cc2)cc1C(=O)N1CCC2(CCCCOC[C@@H]3CCCN3C(=O)c3ccccc3OC2)CC1	0
Cc1nonc1COc1ccc(C(=O)N2CCC3(CCCCOC[C@@H]4CCCN4C(=O)c4ccccc4OC3)CC2)cc1	0
O=C(c1cccc(-c2ccc3c(c2)OCO3)c1)N1CCC2(CCCCOC[C@@H]3CCCN3C(=O)c3ccccc3OC2)CC1	0
O=C(COc1ccc(Cl)cc1)N1CCC2(CCCCOC[C@@H]3CCCN3C(=O)c3ccccc3OC2)CC1	0
COCc1cccc(C(=O)N2CCCCNC(=O)c3cc(Cl)ccc3OC[C@@H](C(C)C)NC(=O)C2)c1	0
CCN1CCOc2ccccc2CCCCC2(CCN(C(=O)CC3C(=O)NCCN3Cc3ccccc3OC)CC2)C1=O	0
CN(CC(=O)N1CC[C@@H]2NC(=O)[C@@H](Cc3ccccc3)NC(=O)C3(C/C=C/C[C@@H]2C1)CCOCC3)C1CCCC1	0
Cc1noc(C)c1CCC(=O)N(C)CCC[C@H]1C(=O)N(C)CCCCc2ccccc2OCC(=O)N1C	0
COc1ccc(NC(=O)CN2CCC3(C/C=C/CNC(=O)c4ccccc4OC[C@@H](C(C)C)NC3=O)CC2)cc1Cl	0
C[C@@H]1COc2ccccc2C(=O)NCCCCC2(CCN(C(=O)c3nc4ccccc4n(C)c3=O)CC2)C(=O)N1	0
CCN1CCCCN(S(=O)(=O)c2cc(Cl)ccc2Cl)[C@@H]2CCCC[C@@H]2Oc2ccccc2C1=O	0
CCCOc1ccc(C(=O)N2CCC3(CCCCCc4ccccc4OCCNC3=O)CC2)cc1N1CCCCC1	0
CC(C)Cc1cc(C(=O)N2CCC3(CCCCc4ccccc4OC[C@@H]4CCCN4C3=O)CC2)nc(=O)[nH]1	0
C[C@@H]1NC(=O)C2(CCCCc3ccccc3OCCNC1=O)CCN(Cc1ccc3cc[nH]c3c1)CC2	0
Cc1cc(C(=O)N2CCCCOc3ccc(Cl)cc3C(=O)N(C)[C@@H](Cc3ccccc3)C(=O)N(C)CCCC2)on1	0
CCN1CCOc2ccccc2CCCCC2(CCN(C(=O)CS(=O)(=O)Cc3ccccc3)CC2)C1=O	0
CC(=O)N(C)CCC[C@H]1C(=O)N(C)CCCCC2(CCN(C(=O)CCc3ccnn3C)CC2)COCC(=O)N1C	0
CN(CCC[C@H]1C(=O)N(C)CCCCC2(CCN(C(=O)OC(C)(C)C)CC2)COc2ccccc2C(=O)N1C)C(=O)c1cccc(C(F)(F)F)c1	0
COc1ccc(C(=O)N2CCCCN(C)C(=O)c3ccccc3OC[C@H]2Cc2ccccc2)cc1OC	0
CC1CCN(CCOc2cccc(C(=O)N3CCCCCCCCN(Cc4ccccc4)c4ccccc4C3)c2)CC1	0
COCCN1C(=O)CC[C@@H](C(=O)N2CCC3(CCCCc4ccccc4OCCCNC3=O)CC2)[C@@H]1c1ccccc1OC	0
O=C(C1CC(=O)N(c2cccc3ccccc23)C1)N1CCC2(CCCCCc3ccccc3OCCNC2=O)CC1	0
CC(C)(C)c1cc(C(=O)N2CCC3(CCCCc4ccccc4OC[C@@H]4CCCN4C3=O)CC2)nc(O)n1	0
C[C@@H]1NC(=O)C2(CCCCc3ccccc3OCCNC1=O)CCN(Cc1ccc3c(c1)OCCO3)CC2	0
CN1CCCCN(C(=O)CCCc2cn[nH]c2)CCCCOc2ccc(Cl)cc2C(=O)N(C)[C@@H](Cc2ccccc2)C1=O	0
CCN1CCOc2ccccc2CCCCC2(CCN(C(=O)c3ccc(Cn4nc(C)cc4C)o3)CC2)C1=O	0
CCN1CCCCCCN(C(=O)c2cccc(F)c2)[C@H](Cc2ccccc2)COc2ccccc2C1=O	0
CN(CCC[C@H]1C(=O)N(C)CCCCN(C(=O)OC(C)(C)C)CCCOc2ccccc2C(=O)N1C)C(=O)c1ccnn1C	0
Cc1ccccc1S(=O)(=O)N1CCCCCCN(C)C(=O)c2ccccc2OC[C@H]1Cc1ccccc1	0
CCN1CCCCN(C(=O)c2ccc(C(F)(F)F)cc2)[C@@H](Cc2ccccc2)COc2ccccc2C1=O	0
Cc1cc(C(=O)N2CCC3(CCCCNC(=O)c4ccccc4OC[C@@H](C)NC3=O)CC2)nc(N2CCCC2)n1	0
CS(=O)(=O)N1CCCC1c1cnc(CCC(=O)NCCN2CCC3(CCCCCc4ccccc4OCCNC3=O)CC2)cn1	0
C[C@@H]1NC(=O)C2(CCCCc3ccccc3OCCNC1=O)CCN(Cc1ccc(N3CCCC3)c(F)c1)CC2	0
Cc1cccc(-n2cccc2CN2CCC3(CCCCc4ccccc4OCCNC(=O)[C@H](C)NC3=O)CC2)n1	0
Cc1nn(C)cc1C(=O)N1CCCCNC(=O)c2cc(Cl)ccc2OC[C@H](Cc2ccccc2)NC(=O)C1	0
CCOc1ccc(-n2nnc(C(=O)N3CCCCCCCCN(C(=O)CC(C)C)c4ccccc4C3)c2C)cc1	0
CN1CCCCN(C(=O)c2ccc(C(F)(F)F)cc2)[C@H](Cc2ccccc2)COc2ccc(Cl)cc2C1=O	0
CCN1CCCCCCN(C(=O)c2cccnc2Cl)[C@H](Cc2ccccc2)COc2ccccc2C1=O	0
COc1ccccc1C(=O)N1CCCCN(C)C(=O)c2cc(Cl)ccc2OC[C@@H]1Cc1ccccc1	0
CC(C)C[C@@H]1NC(=O)C[C@@H](C(=O)NCCc2cccc(F)c2)NC(=O)c2ccccc2OCCNC1=O	0
C[C@@H]1COc2ccccc2C(=O)NCCCCC2(CCN(C(=O)c3cc(-c4ccc(F)cc4)n(C)n3)CC2)C(=O)N1	0
O=C(NCCN1CCC2(CCCCCc3ccccc3OCCNC2=O)CC1)c1cccc2c1C(=O)N(Cc1cccs1)C2	0
C[C@@H]1NC(=O)C2(CCCCc3ccccc3OCCNC1=O)CCN(Cc1cccc(Oc3ncccn3)c1)CC2	0
O=C(c1cccc(OCCN2CCCCCC2)c1)N1CCC2(CCCCCc3ccccc3OCCNC2=O)CC1	0
CC(C)[C@@H]1COc2ccc(Cl)cc2C(=O)NCCCCN(C(=O)c2c(F)cccc2F)CC(=O)N1	0
CC(C)CC(=O)N1CCCCCCCCN(C(=O)c2oc3ccccc3c2-n2cccc2)Cc2ccccc21	0
CCN1CCCCCCN(C(=O)CCC2CCCC2)[C@H](Cc2ccccc2)COc2ccccc2C1=O	0
CCN1CCCCCCN(C(=O)c2cccc(OC)c2)[C@H](Cc2ccccc2)COc2ccccc2C1=O	0
CC[C@@H](C)[C@@H]1NC(=O)C[C@@H](C(=O)NCCc2cccc(F)c2)NC(=O)c2ccccc2OCCN(C)C1=O	0
Cc1cccc(CCNC(=O)[C@@H]2CC(=O)N[C@@H](CC(C)C)C(=O)NCCOc3ccccc3C(=O)N2)c1	0
C[C@@H]1COc2ccccc2C(=O)NCCCCC2(CCN(C(=O)COc3cccc(N(C)C)c3)CC2)C(=O)N1	0
Cc1ccc(S(=O)(=O)NC(Cc2cnc[nH]2)C(=O)NCCN2CCC3(CCCCCc4ccccc4OCCNC3=O)CC2)cc1	0
C[C@@H]1NC(=O)C2(CCCCc3ccccc3OCCNC1=O)CCN(Cc1cnn(C3CCCC3)c1)CC2	0
O=C(c1ccc(OCCN2CCCCC2)cc1)N1CCCCCOc2ccccc2Oc2ncccc2C1	0
CCN1CCOc2ccccc2CCCCC2(CCN(C(=O)CCn3ccc(C(F)(F)F)n3)CC2)C1=O	0
CCN1CCOc2ccccc2CCCCC2(CCN(C(=O)CCc3nc4ccccc4s3)CC2)C1=O	0
CCn1nc(C(=O)N(C)CCC[C@H]2C(=O)N(C)CCCCN(C(=O)OC(C)(C)C)CCCOc3ccccc3C(=O)N2C)cc1C	0
CN1CCCCCCN(S(=O)(=O)c2ccccc2F)[C@H](Cc2ccccc2)COc2ccccc2C1=O	0
CC(=O)N1CCCC1c1cc(CCC(=O)N2CCCCCCCCN(Cc3ccccc3)c3ccccc3C2)nc(C)n1	0
Cc1ccccc1CCNC(=O)[C@@H]1CC(=O)N[C@@H](CC(C)C)C(=O)NCCOc2ccccc2C(=O)N1	0
COc1ccc(N2CCOCC2)cc1C(=O)N1CCC2(CCCCNC(=O)c3ccccc3OC[C@@H](C)NC2=O)CC1	0
CC(C)CC(=O)N1CCCCCCCCN(C(=O)c2cccc(OCCN3CCCC3)c2)Cc2ccccc21	1
Cc1nnc2ccc(CN3CCC4(CCCCc5ccccc5OCCNC(=O)[C@H](C)NC4=O)CC3)cn12	0
Cc1nc(N2CCC(C)CC2)ncc1C(=O)N1CCCCCOc2ccccc2Oc2ncccc2C1	0
CCN1CCOc2ccccc2CCCCC2(CCN(C(=O)c3nc(C)sc3-c3ccccc3)CC2)C1=O	0
CCCn1cc(Cl)c(C(=O)N2CCCC3(CCCCCOc4ccc(Cl)cc4C(=O)NC3)C2)n1	0
Cc1nc(CC(=O)N(C)CCC[C@H]2C(=O)N(C)CCCCC3(CCN(C(=O)OC(C)(C)C)CC3)COc3ccccc3C(=O)N2C)cs1	0
CCN1CCCCCCN(S(=O)(=O)c2ccccc2F)[C@H](Cc2ccccc2)COc2ccccc2C1=O	0
CCn1cnc2cc(C(=O)N3CCC4(CCCCNC(=O)c5ccccc5OC[C@@H](C)NC4=O)CC3)ccc21	0
CC(C)C[C@H]1NC(=O)C[C@@H](C(=O)NCCc2cccc(F)c2)NC(=O)c2ccccc2OCCNC1=O	0
Cc1nc(N2CCC(C)CC2)ncc1C(=O)N1CCC2(CCCCNC(=O)c3ccccc3OC[C@@H](C)NC2=O)CC1	0
COCC(=O)N1CCCCCCCCN(C(=O)c2nnn(-c3ccc(OC)cc3)c2C)Cc2ccccc21	0
C[C@@H]1NC(=O)C2(CCCCc3ccccc3OCCNC1=O)CCN(Cc1ccc(-n3cccn3)cc1)CC2	0
CCCCCCc1ccc(C(=O)N2CCC3(CCCCc4ccccc4OCCN(C(C)C)C3=O)CC2)cc1	0
CCN1CCOc2ccccc2CCCCC2(CCN(C(=O)c3cc(C4CC4)nc4ccccc34)CC2)C1=O	0
CC(C)[C@H]1C(=O)N(C)CCCCN(C(=O)CCc2cnn(C)c2)CCCCOc2ccc(Cl)cc2C(=O)N1C	0
CCn1nc(C(=O)N(C)CCC[C@H]2C(=O)N(C)CCCCC3(CCN(C(=O)OC(C)(C)C)CC3)COc3ccccc3C(=O)N2C)cc1C	0
O=C1N[C@H]2CCN(C(=O)CCCn3c(C(F)(F)F)nc4ccccc43)C[C@H]2C/C=C/CC2(CCOCC2)C(=O)N[C@@H]1Cc1ccccc1	0
C[C@@H]1COc2ccccc2C(=O)NCCCCC2(CCN(C(=O)c3nc4cc(Cl)ccc4n3C)CC2)C(=O)N1	0
O=C1NCCCc2ccccc2CN(C(=O)C2(c3ccc(F)cc3)CCCC2)CCOc2ccccc21	0
Cc1ccc(-c2cc(C(=O)N3CCC4(CCCCNC(=O)c5ccccc5OC[C@@H](C)NC4=O)CC3)[nH]n2)o1	0
COCC(=O)N1CCCCCCCCN(C(=O)c2cccc(OCCN3CCCC3)c2)Cc2ccccc21	0
Cc1ccc(-n2cccc2CN2CCC3(CCCCc4ccccc4OCCNC(=O)[C@H](C)NC3=O)CC2)nc1	0
N[C@@H](CCC(=O)N1CCC2(CCCCCc3ccccc3OCCNC2=O)CC1)C(=O)O	0
Cc1noc(C)c1-c1ccc2c(c1)Cc1cccc(c1)CN(C(=O)Cn1nc(C(F)(F)F)c3c1CCC3)CCOCCO2	0
Cc1cc(C)n(-c2ccc(CCC(=O)N3CCC4(CCCCc5ccccc5OCCCNC4=O)CC3)cc2)n1	0
O=C(CCc1nc2ccccc2s1)N1CCOCCOc2ccc(-c3cccnc3)cc2Cc2cccc(c2)C1	0
CCc1nc2ccccc2n1CC(=O)N1CCC2(CCCCc3ccccc3OC[C@@H]3CCCN3C2=O)CC1	0
COc1ccc(N(C)CCC(=O)N2CCC3(CCCCc4ccccc4OCCN(C(C)C)C3=O)CC2)cc1	0
Cc1nc2ccc(C(=O)N3CCCCNC(=O)c4cc(Cl)ccc4OC[C@@H](CC(C)C)NC(=O)C3)cc2[nH]1	0
COc1cccc(CC(=O)N2CCCCNC(=O)c3cc(Cl)ccc3OC[C@H](CC(C)C)NC(=O)C2)c1	0
Cc1cccc2nc(C(=O)N3CCCCNC(=O)c4cc(Cl)ccc4OC[C@@H](CC(C)C)NC(=O)C3)cn12	0
CCc1noc(CCC(=O)N2CCCCNC(=O)c3cc(Cl)ccc3OC[C@H](CC(C)C)NC(=O)C2)n1	0
CCN1CCN(CC(=O)N2CCCCNC(=O)c3cc(Cl)ccc3OC[C@@H](C(C)C)NC(=O)C2)CC1	0
Cc1noc(C)c1-c1ccc2c(c1)Cc1cccc(c1)CN(C(=O)Cn1nc(C(F)(F)F)cc1C1CC1)CCOCCO2	0
Cc1cc(C)n(Cc2ccc(C(=O)N3CCCOc4ccccc4C(=O)N(C)Cc4cccc(c4)C3)o2)n1	0
CC(C)N1CCOc2ccccc2CCCCC2(CCN(C(=O)CCc3cn(C)c4ccccc34)CC2)C1=O	0
O=C(Cn1nc(C(F)(F)F)c2c1CCC2)N1CCOCCOc2ccc(-c3cccnc3)cc2Cc2cccc(c2)C1	0
CCn1nc(C(=O)N2CCCCOc3ccc(Cl)cc3C(=O)N(C)[C@@H](C)C(=O)N(C)CCCC2)cc1C	0
CC(C)C[C@@H]1COc2ccc(Cl)cc2C(=O)NCCCCN(C(=O)CCn2ccc3ccccc32)CC(=O)N1	0
Cc1c(CCC(=O)N2CCCCNC(=O)c3cc(Cl)ccc3OC[C@H](CC(C)C)NC(=O)C2)cnn1C	0
CC(C)C[C@H]1COc2ccc(Cl)cc2C(=O)NCCCCN(C(=O)Cc2cccc(Cl)c2)CC(=O)N1	0
CS(=O)(=O)NCC(=O)N1CCCCNC(=O)c2cc(Cl)ccc2OC[C@H](Cc2ccccc2)NC(=O)C1	0
O=C1NCC2(CCCCCCOc3ccc(Cl)cc31)CCN(C(=O)c1cccc(C(F)(F)F)c1)CC2	0
Cc1ccc2c(c1)OCCCNC(=O)C1(CCCCNC2=O)CCN(C(=O)c2oc3c(F)cccc3c2C)CC1	0
Cc1noc(C)c1-c1ccc2c(c1)Cc1cccc(c1)CN(C(=O)CCN(C)c1cccc(C(F)(F)F)c1)CCOCCO2	0
CCOc1ccccc1-n1nnc(C(=O)N2CCC3(CCCCc4ccccc4OCCN(C(C)C)C3=O)CC2)c1C	0
Cn1nc(-c2cccs2)cc1C(=O)N1CCOCCOc2ccc(-c3cccnc3)cc2Cc2cccc(c2)C1	0
CC(C)C[C@@H]1COc2ccc(Cl)cc2C(=O)NCCCCN(C(=O)CCc2ccccc2)CC(=O)N1	0
CC(C)C[C@@H]1COc2ccc(Cl)cc2C(=O)NCCCCN(C(=O)c2cc(C(C)(C)C)n[nH]2)CC(=O)N1	0
CC(C)C[C@H]1COc2ccc(Cl)cc2C(=O)NCCCCN(C(=O)Cc2cccc(F)c2)CC(=O)N1	0
O=C1NCC2(CCCCCCOc3ccc(Cl)cc31)CCN(C(=O)CCn1ccc3ccccc31)CC2	0
C[C@H]1C(=O)N(C)CCCCN(C(=O)c2cc(C(C)(C)C)n[nH]2)CCCCOc2ccc(Cl)cc2C(=O)N1C	0
O=C(CN1CCOC2(C/C=C/Cc3ccccc3OCCNC2=O)C1)N1CCN(c2ccccc2F)CC1	0
CC(C)N1CCOc2ccccc2CCCCC2(CCN(C(=O)c3ccccc3Br)CC2)C1=O	0
O=C(c1ccc(Cl)c(N2CCCCC2)c1)N1CCCCCCCCN(C(=O)C2CC2)c2ccccc2C1	0
Cc1cc(C)n(-c2cc(C(=O)N3CCC4(CCCCc5ccccc5OCCCNC4=O)CC3)ccc2F)n1	0
CC1Cc2cc(CNC(=O)CN3CCC4(CCCCc5ccccc5OCCCNC4=O)CC3)ccc2O1	0
CC(C)C[C@@H]1COc2ccc(Cl)cc2C(=O)NCCCCN(C(=O)CCCn2cncn2)CC(=O)N1	0
Cc1noc(C)c1CCC(=O)N1CCCCNC(=O)c2cc(Cl)ccc2OC[C@@H](CC(C)C)NC(=O)C1	0
CC(C)C[C@H]1COc2ccc(Cl)cc2C(=O)NCCCCN(C(=O)CN(C)C2CCCC2)CC(=O)N1	0
CC(C)C[C@H]1COc2ccc(Cl)cc2C(=O)NCCCCN(C(=O)CCn2ccc3ccccc32)CC(=O)N1	0
O=C1CN(C(=O)C2CCC(F)(F)CC2)CCCCNC(=O)c2cc(Cl)ccc2OC[C@H](Cc2ccccc2)N1	0
Cn1c(COCC(=O)N2CCOC3(C/C=C/Cc4ccccc4OCCNC3=O)C2)nc2ccccc21	0
N[C@@H](Cc1ccc(Cl)c(Cl)c1)C(=O)N1CCC2(CCCCc3ccccc3OCCCNC2=O)CC1	0
CC(C)N1CCOc2ccccc2CCCCC2(CCN(C(=O)Cc3csc(-c4ccccc4)n3)CC2)C1=O	0
COc1cccc(CC(=O)N2CCCCCCCCN(CC(=O)Nc3cc(C)ccc3F)Cc3ccccc32)c1	0
Cn1cnnc1C1CCN(C(=O)CN2CCC3(CCCCc4ccccc4OCCCNC3=O)CC2)C1	0
COc1ccccc1CC(=O)N1CCCCNC(=O)c2cc(Cl)ccc2OC[C@@H](CC(C)C)NC(=O)C1	0
Cc1ccc(C(=O)N2CCCCNC(=O)c3cc(Cl)ccc3OC[C@@H](CC(C)C)NC(=O)C2)cn1	0
Cc1noc(C)c1CCC(=O)N1CCCCNC(=O)c2cc(Cl)ccc2OC[C@H](CC(C)C)NC(=O)C1	0
CC(C)C[C@H]1COc2ccc(Cl)cc2C(=O)NCCCCN(C(=O)CN2CCC(C)CC2)CC(=O)N1	0
Cc1c(CCC(=O)N2CCCCNC(=O)c3cc(Cl)ccc3OC[C@H](Cc3ccccc3)NC(=O)C2)cnn1C	0
CN1CCOc2ccccc2CCCCC2(CCN(C(=O)Cn3c(C(F)(F)F)nc4ccccc43)CC2)C1=O	0
CCOc1ccccc1-n1nnc(C(=O)N2CCCOc3ccccc3C(=O)N(C)Cc3cccc(c3)C2)c1C	0
CCN1CCOc2ccccc2CCCCC2(CCN(CC(=O)Nc3ccc4c(c3)OCCO4)CC2)C1=O	0
COc1cccc(CC(=O)N2CCCCCCCCN(CC(=O)Nc3ccc(N4CCCC4)cc3)Cc3ccccc32)c1	0
Cc1ccc(C2CN(C(=O)CN3CCC4(CCCCc5ccccc5OCCCNC4=O)CC3)CCO2)nc1	0
Cc1n[nH]c(C)c1CCC(=O)N1CCCCNC(=O)c2cc(Cl)ccc2OC[C@@H](CC(C)C)NC(=O)C1	0
CC(C)C[C@@H]1COc2ccc(Cl)cc2C(=O)NCCCCN(C(=O)c2ccc3nc[nH]c3c2)CC(=O)N1	0
CC(C)[C@H]1COc2ccc(Cl)cc2C(=O)NCCCCN(C(=O)c2cnc(N(C)C)nc2)CC(=O)N1	0
CC(C)C[C@H]1COc2ccc(Cl)cc2C(=O)NCCCCN(C(=O)C2CCN(C(C)C)CC2)CC(=O)N1	0
CCc1nccn1CC(=O)N1CCCCOc2ccc(Cl)cc2C(=O)N(C)[C@@H](Cc2ccccc2)C(=O)N(C)CCCC1	0
Cc1ccc2c(c1)OCCCNC(=O)C1(CCCCNC2=O)CCN(C(=O)c2oc(CN3CCCCC3)cc2C)CC1	0
Cc1nc(C(=O)N2CCCOc3ccccc3C(=O)N(C)Cc3cccc(c3)C2)c(-c2ccccc2)s1	0
O=C(Cn1ccc2ccccc21)N1CCOCCOc2ccc(-c3cccnc3)cc2Cc2cccc(c2)C1	0
Cc1cccc2c1OCCCNC(=O)C1(CCCCNC2=O)CCN(CC(=O)NCC2(N(C)C)CCCCC2)CC1	0
O=C(CN1CCC2(CCCCc3ccccc3OCCCNC2=O)CC1)N1CCC(c2ccccn2)CC1	0
CC(C)C[C@@H]1COc2ccc(Cl)cc2C(=O)NCCCCN(C(=O)CCN2CCCCC2)CC(=O)N1	0
CC(C)C[C@@H]1COc2ccc(Cl)cc2C(=O)NCCCCN(C(=O)c2cnc(C3CC3)nc2)CC(=O)N1	0
O=C1CN(C(=O)Cc2c(F)cccc2Cl)CCCCNC(=O)c2cc(Cl)ccc2OC[C@@H](Cc2ccccc2)N1	0
CC(C)C[C@H]1COc2ccc(Cl)cc2C(=O)NCCCCN(C(=O)c2c(F)cccc2F)CC(=O)N1	0
Cc1ccccc1C(=O)N1CCCCNC(=O)c2cc(Cl)ccc2OC[C@H](Cc2ccccc2)NC(=O)C1	0
COc1ccccc1-n1nnc(C(=O)N2CCC3(CCCCc4ccccc4OCCN(C)C3=O)CC2)c1C	0
CCOc1ccccc1CN1CCCN(C(C)=O)c2ccccc2CN(C(=O)[C@@H]2CCCCN2)CC1	0
O=C(COc1cccc2cccnc12)N1CCOCCOc2ccc(-c3cccnc3)cc2Cc2cccc(c2)C1	0
COc1ccccc1N(C)CCC(=O)N1CCCCCCCCN(C(=O)CC(C)C)c2ccccc2C1	0
Cc1ccc(CC2CCN(C(=O)CN3CCC4(CCCCc5ccccc5OCCCNC4=O)CC3)C2)nc1	0
CC(C)C[C@@H]1COc2ccc(Cl)cc2C(=O)NCCCCN(C(=O)CN(C)C2CCCC2)CC(=O)N1	0
CCc1noc(CCC(=O)N2CCCCNC(=O)c3cc(Cl)ccc3OC[C@@H](CC(C)C)NC(=O)C2)n1	0
CC(C)C[C@H]1COc2ccc(Cl)cc2C(=O)NCCCCN(C(=O)CCc2ccc(F)cc2)CC(=O)N1	0
Cc1nc2ccccn2c1CC(=O)N1CCCCNC(=O)c2cc(Cl)ccc2OC[C@H](CC(C)C)NC(=O)C1	0
O=C1CN(C(=O)COc2ccc(F)cc2)CCCCNC(=O)c2cc(Cl)ccc2OC[C@H](Cc2ccccc2)N1	0
CC(C)CC(=O)N1CCCCCCCN(C(=O)[C@@H](N)Cc2cccc(Cl)c2)Cc2ccccc21	0
CC(C)CCN1CCOCCOc2ccc(-c3cncnc3)cc2Cc2cccc(c2)C1	0
Cn1nccc1C(=O)N1CCOC2(CCCCc3ccccc3OCCNC2=O)C1	0
CN1CCOc2ccccc2CCCCC2(CN(C(=O)c3cccnn3)CCO2)C1=O	0
Cn1ccc(C(=O)N2CCOC3(CCCCc4ccccc4OCCNC3=O)C2)n1	0
CC(=O)N1CCCCCCCN(C(=O)c2cc(Cl)cc(Cl)c2)Cc2ccccc21	0
CC(=O)N1CCCN(Cc2ccc(F)cc2)CCN(C(=O)[C@@H](N)CC(C)C)Cc2ccccc21	1
CCCn1nccc1C(=O)N1CCC2(CCCCc3ccccc3OCCCNC2=O)CC1	0
N[C@@H](CCc1ccccc1)C(=O)N1CCC2(CCCCCc3ccccc3OCCNC2=O)CC1	0
Cc1ccc2cc(C(=O)N3CCCOc4ccccc4C(=O)N(C)Cc4cccc(c4)C3)oc2c1	0
CC(=O)N1CCCN(C)CCN(C(=O)c2cc(C(C)(C)C)nc(O)n2)Cc2ccccc21	0
c1cc2cc(c1)CN(CC1CC1)CCOCCOc1ccc(-c3cncnc3)cc1C2	0
O=C(c1cccc(F)c1)N1CCOC2(CCCCc3ccccc3OCCNC2=O)C1	0
O=C(c1cnccn1)N1CCOC2(CCCCc3ccccc3OCCNC2=O)C1	0
CC(=O)NCC(=O)N1CCOC2(CCCCc3ccccc3OCCNC2=O)C1	0
CC(=O)N1CCCN(C(C)C)CCN(C(=O)c2oc3c(F)cccc3c2C)Cc2ccc(F)cc21	0
CSCC[C@H](N)C(=O)N1CCC2(CCCCc3ccccc3OCCCNC2=O)CC1	0
CC[C@H](N)C(=O)N1CCOCCOc2ccc(-c3cncnc3)cc2Cc2cccc(c2)C1	0
Cn1c(=O)cc(C(=O)N2CCC3(CCCCc4ccccc4OC[C@@H]4CCCN4C3=O)CC2)[nH]c1=O	0
CC(=O)N1CCCN(Cc2ccc(F)cc2)CCN(C(=O)[C@@H]2CCCN2)Cc2ccccc21	1
CC(C)C[C@H]1COc2ccc(Cl)cc2C(=O)NCCCCN(C(=O)CN(C)C)CC(=O)N1	0
CC(C)CC(=O)N1CCCCCCCCN(Cc2cccc(F)c2O)Cc2ccccc21	0
Cc1ccnn1CCC(=O)N1CCOC2(CCCCc3ccccc3OCCNC2=O)C1	0
Cc1ccccc1C(=O)N1CCOC2(CCCCc3ccccc3OCCNC2=O)C1	0
Cc1cccc(C(=O)N2CCOC3(CCCCc4ccccc4OCCN(C)C3=O)C2)c1	0
N[C@@H](Cc1ccc(O)cc1)C(=O)N1CCC2(CCCCCc3ccccc3OCCNC2=O)CC1	0
CSCC[C@H](N)C(=O)N1CCCCCCCN(C(=O)C(C)C)c2ccccc2C1	0
CN1Cc2cccc(c2)CN(C(=O)c2cnc(C3CC3)nc2)CCCOc2ccccc2C1=O	0
CC(=O)N1CCCCCCCN(C(=O)CCn2ccnc2C)Cc2ccccc21	0
N[C@H](CO)C(=O)N1CCC2(CCCCc3ccccc3OCCCNC2=O)CC1	0
Cc1ccc(C(=O)N2CCCCNC(=O)c3cc(Cl)ccc3OC[C@@H](C)NC(=O)C2)cc1F	0
COc1cccc(CC(=O)N2CCCCCCCCN(CCC(C)C)Cc3ccccc32)c1	0
Cc1cccnc1C(=O)N1CCOC2(CCCCc3ccccc3OCCN(C)C2=O)C1	0
CCc1nccn1CC(=O)N1CCOC2(CCCCc3ccccc3OCCNC2=O)C1	0
COCC(=O)N1CCCCCCCCN(C(=O)c2cc(Cl)cc(Cl)c2)Cc2ccccc21	0
Cc1noc(C)c1-c1ccc2c(c1)Cc1cccc(c1)CN(C(=O)c1cn(C)nn1)CCOCCO2	0
CC(=O)N1CCCN(Cc2ccc(F)cc2)CCN(C(=O)CN)Cc2ccccc21	0
COc1cccc(CN2CCCN(C(C)=O)c3ccccc3CN(C(=O)[C@@H]3CCCN3)CC2)c1	0
CCC[C@H](N)C(=O)N1CCC2(CCCCCc3ccccc3OCCNC2=O)CC1	0
COCC(=O)N1CCCCCCCCN(C(=O)CCN(C)c2ccccc2OC)Cc2ccccc21	0
Cc1ccccc1CC(=O)N1CCCC2(CCCCCOc3ccccc3C(=O)NC2)C1	0
CN1Cc2cccc(c2)CN(Cc2cccnc2)CCCOc2ccccc2C1=O	0
Cc1nc(C(=O)N2CCOC3(CCCCc4ccccc4OCCN(C)C3=O)C2)co1	0
CN1CCOc2ccccc2CCCCC2(CN(C(=O)c3ccn(C)n3)CCO2)C1=O	0
CC(C)C(=O)N1CCCCCCCN(C(=O)c2cc(Cl)cc(Cl)c2)Cc2ccccc21	0
N[C@@H](Cc1cccc(F)c1)C(=O)N1CCC2(CCCCCc3ccccc3OCCNC2=O)CC1	0
O=C([C@@H]1CCCN1)N1CCOCCOc2ccc(-c3cncnc3)cc2Cc2cccc(c2)C1	0
CC(C)C(=O)N1CCCCCCCN(C(=O)[C@H](N)C(C)C)Cc2ccccc21	0
CC(=O)N1CCCN(Cc2ccc(F)cc2)CCN(C(=O)CCCN)Cc2ccccc21	0
CC(=O)N1CCCN(C)CCN(C(=O)c2nn(C)c(=O)c3ccccc23)Cc2ccccc21	0
Cc1[nH]c2ccc(C(=O)N3CCCCNC(=O)c4cc(Cl)ccc4OCCC3)cc2c1C	0
CCc1noc(C)c1C(=O)N1CCOC2(CCCCc3ccccc3OCCNC2=O)C1	0
CN1CCOc2ccccc2CCCCC2(CN(C(=O)Cc3ccccc3)CCO2)C1=O	0
Cc1noc(C)c1C(=O)N1CCOC2(CCCCc3ccccc3OCCN(C)C2=O)C1	0
O=C(c1cc(Cl)cc(Cl)c1)N1CCCCCCCCN(C(=O)C2CC2)c2ccccc2C1	0
CC(C)(N)C(=O)N1CCC2(CCCCCc3ccccc3OCCNC2=O)CC1	0
CC(=O)N1CCCN(Cc2ccc(F)cc2)CCN(C(=O)[C@@H](C)N)Cc2ccccc21	0
CCOc1ccccc1CN1CCCN(C(C)=O)c2ccccc2CN(C(=O)[C@@H](N)CC(=O)O)CC1	0
CC(C)C[C@@H](N)C(=O)N1CCC2(CCCCc3ccccc3OCCCNC2=O)CC1	0
COCC(=O)N1CCCN(C)CCN(C(=O)c2ccccc2Cn2ccnc2)Cc2ccccc21	0
CCn1cc(C(=O)N2CCC3(CCCCCOc4ccccc4C(=O)NC3)CC2)cn1	0
O=C(c1ccccc1F)N1CCOC2(CCCCc3ccccc3OCCNC2=O)C1	0
Cc1ncc(C(=O)N2CCOC3(CCCCc4ccccc4OCCNC3=O)C2)c(C)n1	0
CN1CCOc2ccccc2CCCCC2(CN(C(=O)c3cn(C)cn3)CCO2)C1=O	0
CC(C)CC(=O)N1CCCCCCCN(C(=O)CN)Cc2ccccc21	0
N[C@H](CO)C(=O)N1CCC2(CCCCCc3ccccc3OCCNC2=O)CC1	0
CC(C)C(=O)N1CCCCCCCN(C(=O)CCCN)Cc2ccccc21	0
O=C([C@H]1CCCN1)N1CCOCCOc2ccc(-c3cncnc3)cc2Cc2cccc(c2)C1	0
CC[C@H](N)C(=O)N1CCC2(CCCCc3ccccc3OCCCNC2=O)CC1	0
COCC(=O)N1CCCN(C)CCN(C(=O)CCCCc2nc3ccccc3[nH]2)Cc2ccccc21	0
O=C1NCC2(CCCCCCOc3ccc(Cl)cc31)CCN(C(=O)c1c(F)cccc1F)CC2	0
O=C(c1cncnc1)N1CCOC2(CCCCc3ccccc3OCCNC2=O)C1	0
Cc1ncoc1C(=O)N1CCOC2(CCCCc3ccccc3OCCNC2=O)C1	0
Cc1ocnc1C(=O)N1CCOC2(CCCCc3ccccc3OCCN(C)C2=O)C1	0
CN1CCOc2ccccc2CCCCC2(CCN(C(=O)c3cc(Cl)cc(Cl)c3)CC2)C1=O	0
NCc1ccc(C(=O)N2CCC3(CCCCc4ccccc4OCCCNC3=O)CC2)cc1	0
CC[C@H](N)C(=O)N1CCCCCCCN(C(=O)C(C)C)c2ccccc2C1	0
N[C@@H](Cc1ccc(O)cc1)C(=O)N1CCC2(CCCCc3ccccc3OCCCNC2=O)CC1	0
C[C@@H](N)C(=O)N1CCOCCOc2ccc(-c3cncnc3)cc2Cc2cccc(c2)C1	0
CCc1nc2ccccc2n1CC(=O)N1CCN(C)CCCN(C(C)=O)c2ccccc2C1	0
CCn1cc(C(=O)N2CCC3(CCCCCOc4ccccc4C(=O)NC3)CC2)c(C)n1	0
CCCCC(=O)N1CCCCN(CCC)C(=O)c2ccccc2O[C@H]2CCCC[C@H]21	0
CCCN1CCCCN(C(=O)C(C)(C)C)[C@@H]2CCCC[C@@H]2Oc2ccccc2C1=O	0
CC(C)[C@@H]1NC(=O)C[C@@H](C(=O)O)NC(=O)c2ccccc2OC[C@H](C)NC1=O	0
CC(C)[C@H]1COc2ccc(Cl)cc2C(=O)NCCCCN(C(=O)Cc2cccnc2)CC(=O)N1	0
C[C@@H]1NC(=O)C[C@@H](C(=O)O)NC(=O)c2ccccc2OCCN(C)C1=O	0
CC1CCCC(C)N1C(=O)CN1CCC2(CCCCCc3ccccc3OCCNC2=O)CC1	0
COc1ccc(-c2cc(C(=O)N3CCN(C)CCCN(C(C)=O)c4ccccc4C3)nn2C)cc1	0
N[C@H](C(=O)N1CCOCCOc2ccc(-c3cccnc3)cc2Cc2cccc(c2)C1)c1ccccc1	0
CN1CCCCN(C(=O)CCCc2cn[nH]c2)CCOc2ccc(Cl)cc2C1=O	0
COc1cccc(C(=O)N2CCCCN(C)C(=O)c3cc(Cl)ccc3OCC2)c1	0
C[C@@H]1NC(=O)C[C@@H](C(=O)N2CCCC2)NC(=O)c2ccccc2OCCNC1=O	0
CN1CCCCN(S(=O)(=O)Cc2ccccc2)[C@@H]2CCCC[C@@H]2Oc2ccccc2C1=O	0
CN1CCOc2ccccc2C(=O)N[C@H](C(=O)O)CC(=O)N[C@@H](Cc2ccccc2)C1=O	0
C[C@@H]1COc2ccccc2C(=O)N[C@H](C(=O)O)CCC(=O)N[C@H](Cc2ccccc2)C(=O)N1	0
C[C@@H]1COc2ccccc2C(=O)N[C@H](C(=O)O)CC(=O)N[C@@H](c2ccccc2)C(=O)N1	0
CC(=O)N1CCCCCCCN(C(=O)c2noc(C)c2CN(C)C)Cc2ccccc21	0
CC(=O)N1CCCN(C)CCN(C(=O)c2ccc(Cn3ccc4ccccc43)o2)Cc2ccccc21	0
COc1ncc(CN2CCC3(CCCCc4ccccc4OCCNC(=O)[C@H](C)NC3=O)CC2)cn1	0
COc1cc(OC)cc(C(=O)N2CCCCN(C)C(=O)c3cc(Cl)ccc3OCC2)c1	0
COCc1nnc(NC(=O)CN2CCOC3(C/C=C/Cc4ccccc4OCCNC3=O)C2)s1	0
Cc1cccc(CCNC(=O)[C@@H]2CC(=O)N[C@H](C(C)C)C(=O)NCCOc3ccccc3C(=O)N2)c1	0
CCn1cc(NC(=O)CN2CCOc3ccccc3C(=O)NCCCc3ccccc3C2)c(C)n1	0
C[C@H]1COc2ccccc2C(=O)N[C@H](C(=O)O)CC(=O)N[C@@H](C)C(=O)N1	0
C[C@H]1COc2ccccc2C(=O)N[C@H](C(=O)O)CCC(=O)N[C@@H](Cc2ccccc2)C(=O)N1	0
CC(C)C[C@H]1NC(=O)C[C@@H](C(=O)N2CCCC2)NC(=O)c2ccccc2OCCNC1=O	0
Cc1c(NC(=O)CN2CCC3(CCCCCc4ccccc4OCCNC3=O)CC2)cnn1C	0
CCCn1ccc(C(=O)N2CCN(C)CCCN(C(=O)CC(C)C)c3ccccc3C2)n1	0
CN1CCCCN(C(=O)c2cc(F)cc(F)c2)CCOc2ccc(Cl)cc2C1=O	0
CC1CCN(CCC(=O)N2CCCCN(C)C(=O)c3cc(Cl)ccc3OCC2)CC1	0
CCN(CC)C(=O)CN1CCOC2(C/C=C/Cc3ccccc3OCCNC2=O)C1	0
CC(C)CNC(=O)[C@@H]1CC(=O)N[C@@H](C)C(=O)NCCOc2ccccc2C(=O)N1	0
O=C1NCCCc2ccccc2CN(C(=O)c2ccc(Cl)cc2)CCOc2ccccc21	0
Cc1noc(C)c1S(=O)(=O)N1CCCCN(C)C(=O)c2ccccc2O[C@H]2CCCC[C@H]21	0
O=C1CC[C@@H](C(=O)O)NC(=O)c2ccccc2OCCNC(=O)[C@@H](Cc2ccccc2)N1	0
O=C(CCc1ccccc1)N1CCOCCOc2ccc(-c3cncnc3)cc2Cc2cccc(c2)C1	0
CC(=O)N1CCCN(C)CCN(C(=O)c2ccc3nc(C)c(C)nc3c2)Cc2ccccc21	0
COCC(=O)N1CCCN(C)CCN(C(=O)c2ccc3nc(C)c(C)nc3c2)Cc2ccccc21	0
CC(C)C[C@H]1COc2ccc(Cl)cc2C(=O)NCCCCN(C(=O)CC2CC2)CC(=O)N1	0
CC(C)C[C@@H]1COc2ccc(Cl)cc2C(=O)NCCCCN(C(=O)CN(C)C)CC(=O)N1	0
COc1ccc(NC(=O)CN2CCOC3(C/C=C/Cc4ccccc4OCCNC3=O)C2)cc1	0
Cc1ccccc1CCNC(=O)[C@@H]1CC(=O)N[C@H](C(C)C)C(=O)NCCOc2ccccc2C(=O)N1	0
Cc1ccc(C(=O)N2CCOc3ccccc3C(=O)NCCCc3ccccc3C2)cc1	0
Cc1nc(S(=O)(=O)N2CCCCN(C)C(=O)c3ccccc3O[C@H]3CCCC[C@H]32)c[nH]1	0
CN1CCOc2ccccc2C(=O)N[C@H](C(=O)O)CCC(=O)N[C@@H](CCCCN)C1=O	0
CC(C)CC(=O)N1CCOCCOc2ccc(-c3cncnc3)cc2Cc2cccc(c2)C1	0
CC(=O)N1CCCN(C)CCN(C(=O)CCc2nnc(C(C)C)o2)Cc2ccccc21	0
CCCn1cc(C(=O)N2CCN(C)CCCN(C(=O)CC(C)C)c3ccccc3C2)cn1	0
CC(C)c1cc(C(=O)N2CCCCN(C)C(=O)c3cc(Cl)ccc3OCC2)on1	0
O=C1NCC2(CCCCCCOc3ccccc31)CCN(C(=O)Cn1ccc(C(F)(F)F)n1)CC2	0
Cn1c(C(=O)N2CCOC3(C/C=C/Cc4ccccc4OCCNC3=O)C2)cc(=O)n(C)c1=O	0
CCN1CCCCN(C(=O)Cc2cccs2)[C@@H](Cc2ccccc2)COc2ccccc2C1=O	0
CC(C)(C)c1ccc(C(=O)N2CCOc3ccccc3C(=O)NCCCc3ccccc3C2)cc1	0
C[C@@H]1NC(=O)C[C@@H](C(=O)N(C)CCN(C)C)NC(=O)c2ccccc2OCCNC1=O	0
Cc1c(C(=O)N2CCCCN(C)C(=O)c3cc(Cl)ccc3OCC2)c2ccccc2n1C	0
COCC(=O)N1CCCCCCCCN(Cc2cccnc2)Cc2ccccc21	0
CC(=O)N1CCCN(C)CCN(C(=O)c2ccccc2Cn2ccnc2)Cc2ccccc21	0
CCc1cc(C(=O)N2CCN(C)CCCN(C(=O)CC(C)C)c3ccccc3C2)cs1	0
CC(C)C[C@H]1COc2ccc(Cl)cc2C(=O)NCCCCN(C(=O)c2cc[nH]n2)CC(=O)N1	0
Cc1noc(C)c1CCC(=O)N1CCC2(CCCCCOc3ccccc3C(=O)NC2)CC1	0
Cc1cc(NC(=O)CN2CCOC3(CCCCc4ccccc4OCCNC3=O)C2)no1	0
CC(C)[C@@H]1NC(=O)C[C@@H](C(=O)N2CCCC2)NC(=O)c2ccccc2OCCNC1=O	0
CC(C)[C@H]1NC(=O)C[C@@H](C(=O)O)NC(=O)c2ccccc2OC[C@H](C)NC1=O	0
C[C@@H]1NC(=O)C[C@@H](C(=O)N2CCOCC2)NC(=O)c2ccccc2OCCNC1=O	0
CN1CCOc2ccccc2C(=O)N[C@H](C(=O)O)CC(=O)N2CCC[C@@H]2C1=O	0
O=C(Cc1ccccc1)N1CCOCCOc2ccc(-c3cncnc3)cc2Cc2cccc(c2)C1	0
COCCn1c(C(=O)N2CCN(C)CCCN(C(C)=O)c3ccccc3C2)cc2ccccc21	0
CCn1c(=O)n(CC)c2cc(C(=O)N3CCCCCCCN(C(C)=O)c4ccccc4C3)ccc21	0
Cc1nc2ccc(C(=O)N3CCCCN(C)C(=O)c4cc(Cl)ccc4OCC3)cc2[nH]1	0
CC(C)N1CCC(C(=O)N2CCC3(CCCCCCOc4ccccc4C(=O)NC3)CC2)CC1	0
O=C(Cn1ccc(=O)[nH]c1=O)N1CCOC2(C/C=C/Cc3ccccc3OCCNC2=O)C1	0
CC(C)CC(=O)N1CCCCN(C)C(=O)c2ccccc2O[C@H]2CCCC[C@H]21	0
C[C@H]1COc2ccccc2C(=O)N[C@H](C(=O)O)CC(=O)N[C@@H](Cc2ccccc2)C(=O)N1	0
CC(C)C[C@H]1NC(=O)C[C@@H](C(=O)N2CCN(C)CC2)NC(=O)c2ccccc2OCCNC1=O	0
C[C@@H]1COc2ccc(Cl)cc2C(=O)N[C@H](C(=O)O)CC(=O)N[C@@H](c2ccccc2)C(=O)N1C	0
COCC(=O)N1CCCN(C)CCN(S(=O)(=O)c2cccc(OC)c2)Cc2ccccc21	0
CC(=O)N1CCCN(C)CCN(C(=O)c2cccc(OCCN3CCCC3)c2)Cc2ccccc21	0
N[C@@H](CO)C(=O)N1CCOCCOc2ccc(-c3cccnc3)cc2Cc2cccc(c2)C1	0
CN1CCCCN(C(=O)c2ccc3c(c2)CCCC3)CCOc2ccc(Cl)cc2C1=O	0
O=C1NCC2(CCCCCCOc3ccc(Cl)cc31)CCN(C(=O)c1cccc(F)c1)CC2	0
CC(C)c1nc2ccccc2n1CC(=O)N1CCC[C@H]2NC(=O)COc3ccccc3C/C=C/C[C@H]21	0
CC(C)C(=O)N1CCC2(CCCCc3ccccc3O[C@H](C)C(=O)N(C)C2)CC1	0
Cc1ccc(C(=O)N2CCC3(CCCCc4ccccc4OCCCC(=O)N(C)C3)CC2)cc1	0
C[C@H]1Oc2ccccc2CCCCC2(CCN(C(=O)C3CC3)CC2)CN(C)C1=O	0
c1ccc(CN2CCOCCOc3ccccc3Oc3ncccc3C2)nc1	0
CCCC(=O)N1CCC2(CCCCc3ccccc3OCCNC(=O)[C@H](C)NC2=O)CC1	0
C[C@@H]1NC(=O)C2(CCCCOCCCNC1=O)CCN(C(=O)COc1ccc(Cl)cc1)CC2	0
Cc1ccc(C(=O)N2CCC3(CCCCOC[C@H](C)NC(=O)[C@H](C)NC3=O)CC2)cc1	0
COc1ccccc1C(=O)N1CCC2(CCCCOCCCNC(=O)[C@H](C)NC2=O)CC1	0
C[C@H]1COCCCCC2(CCN(C(=O)Cc3ccccc3)CC2)C(=O)N[C@@H](C)C(=O)N1	0
CCOc1ccccc1C(=O)N1CCC2(CCCCOC[C@H](C)NC(=O)[C@H](C)NC2=O)CC1	0
CCCC(=O)N1CCC2(CCCCc3ccccc3OCCCC(=O)N(C)C2)CC1	0
C[C@H]1COCCCCC2(CCN(CCCc3ccccc3)CC2)C(=O)N[C@@H](C)C(=O)N1	0
COc1cccc(C(=O)N2CCC3(CCCCc4ccccc4O[C@H](C)C(=O)N(C)C3)CC2)c1	0
COCC(=O)N1CCCCCCCN(CC2CCCCC2)Cc2cc(-c3c(C)noc3C)ccc21	0
COc1ccc2c(c1)c(C)c(C(=O)N1CCC3(CCCCOCCNC(=O)[C@H](C)NC3=O)CC1)n2C	0
Cc1ccc(C(=O)N2CCC3(CCCCOCCCNC(=O)[C@H](C)NC3=O)CC2)cc1	0
CC(=O)N1CCCCCCN(Cc2cccc(F)c2O)Cc2ccccc21	0
C[C@H]1COCCCCC2(CCN(C(=O)Cc3ccc(Cl)cc3)CC2)C(=O)N[C@@H](C)C(=O)N1	0
COc1ccccc1C(=O)N1CCC2(CCCCOCCNC(=O)[C@H](C)NC2=O)CC1	0
C[C@H]1COCCCCC2(CCN(C(=O)c3ccccc3)CC2)C(=O)N[C@@H](C)C(=O)N1	0
CN1CC2(CCCCc3ccccc3OCCCC1=O)CCN(C(=O)CCc1ccccc1)CC2	0
C[C@H]1Oc2ccccc2CCCCC2(CCN(C(=O)c3ccccc3Cl)CC2)CN(C)C1=O	0
CCOc1ccccc1CN1CCC2(CCCCOC[C@H](C)NC(=O)[C@H](C)NC2=O)CC1	0
CC(C)[C@@H](N)C(=O)N1CCOCCOc2ccc(-c3cccnc3)cc2Cc2cccc(c2)C1	0
COc1ccc(C(C)C)cc1CN1CCC2(CCCCc3ccccc3OC[C@H](C)NC2=O)CC1	0
C[C@@H]1NC(=O)C2(CCCCOCCNC1=O)CCN(C(=O)Cn1c3c(c4ccccc41)CCC3)CC2	0
C[C@H]1COCCCCC2(CCN(C(=O)c3ccccc3Cl)CC2)C(=O)N[C@@H](C)C(=O)N1	0
COCC(=O)N1CCCN(C(C)C)CCN(C(=O)CCn2nc(C)nc2C)Cc2ccccc21	0
CCC(=O)N1CCC2(CCCCOCCNC(=O)c3ccccc3OC2)CC1	0
Cc1ccccc1C(=O)N1CCC2(CCCCOC[C@@H]3CCCN3C(=O)c3ccccc3OC2)CC1	0
C[C@H]1Oc2ccccc2CCCCC2(CCN(C(=O)CC3CCCC3)CC2)CN(C)C1=O	0
C[C@H]1Oc2ccccc2CCCCC2(CCN(C(=O)COc3ccc(Cl)cc3)CC2)CN(C)C1=O	0
CN1CC2(CCCCc3ccccc3OCCCC1=O)CCN(C(=O)C1CC1)CC2	0
CCOc1ccccc1CN1CCOCCOc2ccccc2Oc2ncccc2C1	0
C[C@H]1COc2ccccc2CCCCC2(CCN(Cc3ccc(Cl)cc3)CC2)C(=O)N1	0
C[C@@H]1NC(=O)C2(CCCCOCCCNC1=O)CCN(C(=O)Cc1ccc(Cl)cc1)CC2	0
C[C@@H]1NC(=O)C2(CCCCOCCNC1=O)CCN(C(=O)c1ccccc1)CC2	0
O=C1NCCOCCCCC2(CCN(C(=O)Cc3ccccc3)CC2)COc2ccccc21	0
CC(=O)N1CCC2(CCCCOC[C@@H]3CCCN3C(=O)c3ccccc3OC2)CC1	0
CCOc1ccccc1C(=O)N1CCC2(CCCCOCCCNC(=O)[C@H](C)NC2=O)CC1	0
C[C@H]1Oc2ccccc2CCCCC2(CCN(C(=O)CCc3ccccc3)CC2)CNC1=O	0
C[C@H]1COCCCCC2(CCN(CC3CCCCC3)CC2)C(=O)N[C@@H](C)C(=O)N1	0
CC(=O)N1CCCCCCN(C2CCN(Cc3ccccc3)CC2)Cc2ccccc21	0
CN1CC2(CCCCc3ccccc3OCCCC1=O)CCN(C(=O)c1cccc(F)c1)CC2	0
C[C@H]1COc2ccccc2CCCCC2(CCN(Cc3ccccc3F)CC2)C(=O)N1	0
C[C@H]1COCCCCC2(CCN(C(=O)CCc3ccccc3)CC2)C(=O)N[C@@H](C)C(=O)N1	0
C[C@@H]1NC(=O)C2(CCCCOCCNC1=O)CCN(C(=O)Cc1ccccc1)CC2	0
C[C@@H]1NC(=O)C2(CCCCOCCCNC1=O)CCN(C(=O)CCc1ccccc1)CC2	0
O=C(c1cccc(F)c1)N1CCC2(CCCCOC[C@@H]3CCCN3C(=O)c3ccccc3OC2)CC1	0
Cc1ccc(C(=O)N2CCC3(CCCCOCCNC(=O)[C@H](C)NC3=O)CC2)cc1	0
Cc1ccc(CN2CCC3(CCCCc4ccccc4OC[C@H](C)NC3=O)CC2)cc1	0
C[C@H]1Oc2ccccc2CCCCC2(CCN(C(=O)c3ccccc3Cl)CC2)CNC1=O	0
Cc1onc(C(C)C)c1C(=O)N1CCCCN(C)C(=O)c2cc(Cl)ccc2OCC1	0
O=C1NCCOCCCCC2(CCN(C(=O)c3cccc(C(F)(F)F)c3)CC2)COc2ccccc21	0
COCC(=O)N1CCCN(C(C)C)CCN(C(=O)Cn2cncn2)Cc2ccccc21	0
C[C@@H]1NC(=O)C2(CCCCc3ccccc3OCCNC1=O)CCN(C(=O)Cc1ccccc1)CC2	0
CCn1cc(Cl)c(C(=O)N2CCN(Cc3ccccc3)CCCNc3ccccc3C2)n1	0
C[C@@H]1NC(=O)C2(CCCCOCCNC1=O)CCN(C(=O)CCc1ccccc1)CC2	0
COc1ccccc1C(=O)N1CCC2(CCCCOC[C@H](C)NC(=O)[C@H](C)NC2=O)CC1	0
Oc1c(F)cccc1CN1CCOCCOc2ccccc2Cc2cccc(c2)C1	0
Cc1ccc(C(=O)N2CCC3(CCCCc4ccccc4O[C@H](C)C(=O)N(C)C3)CC2)cc1	0
CCOc1ccccc1CN1CCC2(CCCCc3ccccc3OCC(=O)N(C)C2)CC1	0
CC(C)CCN1CCC2(CCCCOC[C@H](C)NC(=O)[C@H](C)NC2=O)CC1	0
COc1ccc2cc(C(=O)N3CCC4(CCCCOCCNC(=O)[C@H](C)NC4=O)CC3)[nH]c2c1	0
Cc1ccc(C(=O)N2CCC3(CCCCc4ccccc4OCCNC(=O)[C@H](C)NC3=O)CC2)cc1	0
CC(=O)N1CCCCCCN(Cc2ccc(Cl)cc2)Cc2ccccc21	0
CN1CCOc2ccccc2CCCCCC2(CCN(C(=O)c3cccc(-n4cnnc4)c3)CC2)C1=O	0
Cc1nc(C)n(CCC(=O)N2CCC3(CCCCc4ccccc4O[C@H](C)C(=O)NC3)CC2)n1	0
COc1cccc(C(=O)N2CCC3(CCCCOCCNC(=O)[C@H](C)NC3=O)CC2)c1	0
CCCC(=O)N1CCC2(CCCCOC[C@@H]3CCCN3C(=O)c3ccccc3OC2)CC1	0
C[C@H]1Oc2ccccc2CCCCC2(CCN(C(=O)C3CCC3)CC2)CN(C)C1=O	0
CN1CC2(CCCCc3ccccc3OCC1=O)CCN(Cc1ccccc1F)CC2	0
CNCCCc1nc(N(C)CCC(C)C)ncc1C(=O)N1CCOCCOc2ccc(-c3cccnc3)cc2Cc2cccc(c2)C1	1
CC(C)N1CCOc2ccccc2CCCCC2(CCN(Cc3ccc(Cl)cc3)CC2)C1=O	0
CCOc1ccc(CN2CCC3(CCCCc4ccccc4OC[C@H](C)NC3=O)CC2)cc1	0
C[C@H]1COCCCCC2(CCN(C(=O)c3cccc(F)c3)CC2)C(=O)N[C@@H](C)C(=O)N1	0
O=C(C1CC1)N1CCC2(CCCCOC[C@@H]3CCCN3C(=O)c3ccccc3OC2)CC1	0
CC(C)C(=O)N1CCC2(CCCCOC[C@@H]3CCCN3C(=O)c3ccccc3OC2)CC1	0
O=C1NCCOCCCCC2(CCN(C(=O)c3cccc(F)c3)CC2)COc2ccccc21	0
C[C@H]1COCCCCC2(CCN(C(=O)c3ccccc3F)CC2)C(=O)N[C@@H](C)C(=O)N1	0
CN(C(=O)CN1CCOC2(C/C=C/Cc3ccccc3OCCNC2=O)C1)C1CCCCC1	0
O=C(Cc1ccccc1)N1CCC2(CCCCOC[C@@H]3CCCN3C(=O)c3ccccc3OC2)CC1	0
O=C(CCCn1cccn1)N1CCCCCOc2ccccc2Oc2ncccc2C1	0
C[C@@H]1COc2ccccc2CCCCC2(CCN(Cc3cccn3-c3ccccn3)CC2)C(=O)N1	0
CCc1cccc2c(CN3CCC4(CCCCc5ccccc5OC[C@@H](C)NC4=O)CC3)c[nH]c12	0
CC(=O)N1CC(C(=O)N2CCN(C(C)C)CCCN(C(=O)CC(C)C)c3cc(Cl)ccc3C2)C1	0
CC(C)c1ccc(CN2CCOCCOc3ccc(C(C)C)cc3Cc3cccc(c3)C2)cc1	0
CC(=O)N1CCCCCCCN(C(=O)CCN2CCN(c3ccccn3)CC2)Cc2ccccc21	0
NCC(=O)N1CCN(Cc2ccccc2)CCCNc2ccccc2C1	0
CN1CCOc2ccccc2CCCCC2(CCN(C(=O)CCN(C)c3ccc(F)cc3)CC2)C1=O	0
CC1CCCCN1C(=O)CN1CCOC2(C/C=C/Cc3ccccc3OCCNC2=O)C1	0
O=C(c1ccccc1F)N1CCC2(CCCCOC[C@@H]3CCCN3C(=O)c3ccccc3OC2)CC1	0
C[C@@H]1COc2ccccc2CCCCC2(CCN(Cc3nccs3)CC2)C(=O)N1	0
Cc1ccccc1-c1ncc(CN2CCC3(CCCCc4ccccc4OC[C@@H](C)NC3=O)CC2)cn1	0
O=C1CN(C(=O)CCCn2cncn2)CCOCCOc2ccccc2Oc2ccc(Cl)cc2N1	0
CC(C)c1ccc2c(c1)Cc1cccc(c1)CN(Cc1cccc(F)c1O)CCOCCO2	0
CC(C)c1ccc2c(c1)Cc1cccc(c1)CN(Cc1cc3ccccc3n1C)CCOCCO2	0
COCC(=O)N1CCCCCCCN(Cc2ccccn2)Cc2cc(-c3cncnc3)ccc21	0
CCCCCCc1ccc(C(=O)N2CCCCCCCN(C(=O)C(C)C)c3ccccc3C2)cc1	0
CC(=O)N1CCCCCCN(C(=O)c2ccccc2Br)Cc2ccccc21	0
CC(=O)N1CCCN(C(C)C)CCN(C(=O)c2cn(C)nc2C)Cc2ccc(F)cc21	0
O=C(C1CCC1)N1CCC2(CCCCOC[C@@H]3CCCN3C(=O)c3ccccc3OC2)CC1	0
CC(=O)N1CCCN(Cc2cccnc2)CCN(C(=O)c2cnc(C(C)C)nc2)Cc2ccccc21	0
C[C@@H]1COc2ccccc2CCCCC2(CCN(Cc3cncs3)CC2)C(=O)N1	0
O=C1CN(C(=O)Cn2ccnc2)CCOCCOc2ccccc2Oc2ccc(Cl)cc2N1	0
Cc1noc(C)c1-c1ccc2c(c1)Cc1cccc(c1)CN(CC1CC1)CCOCCO2	0
Cc1ccc(CN2Cc3cn(nn3)CC(=O)NCCOc3ccccc3C2)cc1	0
c1cncc(CN2CCOCCOc3ccccc3Oc3ncccc3C2)c1	0
CC(=O)N1CCCN(Cc2ccccc2)CCN(C(=O)CN)Cc2ccccc21	0
CCn1ncc(Cl)c1C(=O)N1CCC2(CCCCc3ccccc3OCCN(C)C2=O)CC1	0
CCOc1ccccc1CN1CCCN(C(C)=O)c2ccccc2CN(C(=O)[C@H](N)CO)CC1	0
Oc1c(F)cccc1CN1CCCCCOc2ccccc2Oc2ncccc2C1	0
CC(=O)N1CCCN(Cc2cccnc2)CCN(C(=O)c2cncnc2C)Cc2ccccc21	0
O=C1CN(C(=O)CCN2CCCC2)CCOCCOc2ccccc2Oc2ccc(Cl)cc2N1	0
Cc1nn(C(C)C)c(C)c1CN1CCC2(CCCCc3ccccc3OC[C@@H](C)NC2=O)CC1	0
Cc1ccc(CN2CCOCCOc3ccc(-c4c(C)noc4C)cc3Cc3cccc(c3)C2)cc1	0
CC(C)CCN1CCOCCOc2ccc(C(C)C)cc2Cc2cccc(c2)C1	0
CCOc1ccc(CN2CCOCCOc3ccccc3Oc3ncccc3C2)cc1	0
CC(C)CC(=O)N1CCCCCCCN(C(=O)c2cccc(C(F)(F)F)c2)Cc2ccccc21	0
CN1CCOc2ccccc2C(=O)NCCCCC2(CCN(C(=O)c3ccccc3Cl)CC2)C1=O	0
CC(=O)N1CCCCCCCN(C(=O)C2C3CCCCC32)Cc2ccc(CN3CCOCC3)cc21	0
CCC(=O)N1CCC2(CCCCc3ccccc3OCCNC(=O)[C@H](C)NC2=O)CC1	0
CCCn1ccc(C(=O)N2CCOCCOc3ccccc3Oc3ccc(Cl)cc3NC(=O)C2)n1	0
CCCCn1cc(CN2CCC3(CCCCc4ccccc4OC[C@@H](C)NC3=O)CC2)c(C)n1	0
CCn1cc(CN2CCC3(CCCCc4ccccc4OC[C@@H](C)NC3=O)CC2)c(C)n1	0
Cc1noc(C)c1-c1ccc2c(c1)Cc1cccc(c1)CN(CCC(C)C)CCOCCO2	0
CC(C)c1ccc2c(c1)Cc1cccc(c1)CN(C1CCN(C)CC1)CCOCCO2	0
COc1cccc(CN2CCCCCOc3ccccc3Oc3ncccc3C2)c1OC	0
CC(C)C(=O)N1CCCCCCCN(C(=O)CN)Cc2ccccc21	0
CCOc1ccccc1CN1CCCN(C(C)=O)c2ccccc2CN(C(=O)CN)CC1	0
CC[C@H](N)C(=O)N1CCN(Cc2cccc(OC)c2)CCCN(C(C)=O)c2ccccc2C1	0
Cc1nn(C)cc1C(=O)N1CCOCCOc2ccccc2Oc2ccc(Cl)cc2NC(=O)C1	0
C[C@@H]1COc2ccccc2CCCCC2(CCN(Cc3cnn(C)c3)CC2)C(=O)N1	0
CCn1ccnc1CN1CCC2(CCCCc3ccccc3OC[C@@H](C)NC2=O)CC1	0
Cc1noc(C)c1-c1ccc2c(c1)Cc1cccc(c1)CN(Cc1ccccc1F)CCOCCO2	0
CCOc1ccccc1CN1CCOCCOc2ccc(C(C)C)cc2Cc2cccc(c2)C1	0
CC(C)[C@H]1COc2ccccc2C(=O)N(C)CCCCN1S(=O)(=O)c1ccccc1F	0
CCCC(=O)N1CCCCCCCCN(C(=O)CC(C)C)c2ccccc2C1	0
CC(=O)N1CCCCCCN(C(=O)C(N)CC(C)C)Cc2ccccc21	0
CCn1cc(C(=O)N2CCCCNC(=O)c3cc(Cl)ccc3OCCCC2)c(C)n1	0
CC(=O)N1CCCN(Cc2ccc(F)cc2)CCN(C(=O)[C@H](N)C(C)C)Cc2ccccc21	1
O=C(CCCn1cncn1)N1CCOCCOc2ccccc2Cc2cccc(c2)C1	0
Cc1nccn1CCC(=O)N1CCOCCOc2ccccc2Oc2ccc(Cl)cc2NC(=O)C1	0
COc1cccc(OCC(=O)N2CCCCCOc3ccccc3Oc3ncccc3C2)c1	0
Cc1ccc(CN2CCOCCOc3ccc(C(C)C)cc3Cc3cccc(c3)C2)cc1	0
Cc1noc(C)c1-c1ccc2c(c1)Cc1cccc(c1)CN(Cc1ccccn1)CCOCCO2	0
CCN1CCCCN(S(=O)(=O)c2ccccc2F)[C@@H](C(C)C)COc2ccccc2C1=O	0
CCCCCc1ccc(C(=O)N2CCCCCCCN(C(=O)C(C)C)c3ccccc3C2)cc1	0
O=C(CN1CCOC2(C/C=C/Cc3ccccc3OCCNC2=O)C1)NCCc1ccccc1	0
CCOc1ccccc1CN1CCCN(C(C)=O)c2ccccc2CN(C(=O)[C@H]2CCCN2)CC1	0
Cc1nc(C(=O)N2CC[C@H]3NC(=O)c4ccccc4OCCCCC[C@H]3C2)cs1	0
Fc1ccc(CN2CCOCCOc3ccccc3Oc3ncccc3C2)cc1	0
O=C1CN(C(=O)CCn2ccnc2)CCOCCOc2ccccc2Oc2ccc(Cl)cc2N1	0
CC(C)n1cc(CN2CCC3(CCCCc4ccccc4OC[C@@H](C)NC3=O)CC2)c2ccccc21	0
Cc1noc(C)c1-c1ccc2c(c1)Cc1cccc(c1)CN(Cc1cccnc1)CCOCCO2	0
Cc1noc(C)c1-c1ccc2c(c1)Cc1cccc(c1)CN(C1CCOCC1)CCOCCO2	0
O=C1NCC2(CCCCCOc3ccc(Cl)cc31)CCCN(C(=O)c1ccc(F)cc1)C2	0
COCC(=O)N1CCCCCCCCN(C(=O)c2cccc(Br)c2)Cc2ccccc21	0
CCc1nc2ccccc2n1CC(=O)N1CCOC2(C/C=C/Cc3ccccc3OCCNC2=O)C1	0
CCOc1ccccc1CN1CCCN(C(C)=O)c2ccccc2CN(C(=O)CCN)CC1	0
N[C@@H](Cc1ccc(Cl)c(Cl)c1)C(=O)N1CCC2(CCCCCc3ccccc3OCCNC2=O)CC1	0
CN(C)c1ccc(CC2CCN(C(=O)CN3CCC4(CCCCc5ccccc5OCCNC4=O)CC3)CC2)nn1	0
Cc1ccnc(C2CCCN(C(=O)CN3CCC4(CCCCc5ccccc5OCCCNC4=O)CC3)C2)n1	0
CCn1cc(C(=O)N2CCOCCOc3ccc(-c4c(C)noc4C)cc3Cc3cccc(c3)C2)c(C2CC2)n1	0
CN1CCCc2cc(CNC(=O)CN3CCC4(CCCCc5ccccc5OCCNC4=O)CC3)ccc21	0
COc1cccc(CC(=O)N2CCCCCCCCN(Cc3cccc(F)c3O)Cc3ccccc32)c1	0
Cc1ccnn1CCC(=O)N1CCCCNC(=O)c2cc(Cl)ccc2OC[C@@H](Cc2ccccc2)NC(=O)C1	0
O=C1CN(C(=O)CCN2CCOCC2)CCCCNC(=O)c2cc(Cl)ccc2OC[C@@H](Cc2ccccc2)N1	0
CC(C)C[C@@H]1COc2ccc(Cl)cc2C(=O)NCCCCN(C(=O)c2cccc3ncccc23)CC(=O)N1	0
CC(C)C[C@@H]1COc2ccc(Cl)cc2C(=O)NCCCCN(C(=O)CN2CCCCCC2=O)CC(=O)N1	0
Cc1noc(C)c1S(=O)(=O)NCCC(=O)N1CCC2(CCCCc3ccccc3OCCCNC2=O)CC1	0
COCCn1nc(C(=O)N2CCC3(CCCCc4ccccc4OC[C@@H]4CCCN4C3=O)CC2)ccc1=O	0
O=C(CN1CCC2(CCCCc3ccccc3OCCCNC2=O)CC1)N(Cc1ccccn1)C1CCCC1	0
Cc1noc(C2CCCN(C(=O)CN3CCC4(CCCCc5ccccc5OCCCNC4=O)CC3)C2)n1	0
CCOc1ccccc1CN1CCCCCCCCN(C(=O)Cc2cccc(OC)c2)c2ccccc2C1	0
O=C(Cn1cccc(C(=O)NCCN2CCC3(CCCCCc4ccccc4OCCNC3=O)CC2)c1=O)NC1CCCCC1	0
COc1ccccc1C(=O)N1CCCCNC(=O)c2cc(Cl)ccc2OC[C@H](C(C)C)NC(=O)C1	0
COc1ccccc1CC(=O)N1CCCCNC(=O)c2cc(Cl)ccc2OC[C@H](C(C)C)NC(=O)C1	0
CC(C)[C@H]1COc2ccc(Cl)cc2C(=O)NCCCCN(C(=O)c2cc(F)cc(F)c2)CC(=O)N1	0
CC(C)[C@H]1COc2ccc(Cl)cc2C(=O)NCCCCN(C(=O)c2ccnn2C(C)C)CC(=O)N1	0
Cn1c(COCC(=O)N2CCC3(CCCCc4ccccc4OC[C@@H]4CCCN4C3=O)CC2)nc2ccccc21	0
CCn1c(=O)c(C)nc2cc(C(=O)N3CCCCCCCCN(C(=O)COC)c4ccccc4C3)ccc21	0
O=C(CN1CCC2(CCCCc3ccccc3OCCCNC2=O)CC1)NCc1ccc2c(c1)OCCCO2	0
O=C(CN1CCC2(CCCCc3ccccc3OCCCNC2=O)CC1)N1CCC(c2ccn[nH]2)CC1	0
COc1cccc(CC(=O)N2CCCCCCCCN(Cc3cccc(OC)c3OC)Cc3ccccc32)c1	0
O=C(CN1CCC2(CCCCc3ccccc3OCCCNC2=O)CC1)NCCc1ccc2c(c1)OCCO2	0
O=C1CN(C(=O)c2ccc(F)cc2)CCCCNC(=O)c2cc(Cl)ccc2OC[C@@H](Cc2ccccc2)N1	0
COc1cc(OC)cc(C(=O)N2CCCCNC(=O)c3cc(Cl)ccc3OC[C@H](C(C)C)NC(=O)C2)c1	0
Cc1c(CCC(=O)N2CCCCNC(=O)c3cc(Cl)ccc3OC[C@@H](CC(C)C)NC(=O)C2)cnn1C	0
Cc1cccc2nc(C(=O)N3CCCCNC(=O)c4cc(Cl)ccc4OC[C@H](C(C)C)NC(=O)C3)cn12	0
CCc1nc2ccc(C(=O)N3CCC4(CCCCc5ccccc5OCCCNC4=O)CC3)cc2nc1CC	0
O=C(C1CN(c2cncnc2)CCO1)N1CCC2(CCCCc3ccccc3OC[C@@H]3CCCN3C2=O)CC1	0
O=C(CN1CCC2(CCCCc3ccccc3OCCCNC2=O)CC1)NCc1ccccc1N1CCCC1	0
Cc1ccc(C2CCCN2C(=O)CN2CCC3(CCCCc4ccccc4OCCCNC3=O)CC2)nc1	0
COc1cccc(CC(=O)N2CCCCCCCCN(Cc3cc(C(C)(C)C)ccc3O)Cc3ccccc32)c1	0
CS(=O)(=O)N1CCC(n2cc(C(=O)NCCN3CCC4(CCCCCc5ccccc5OCCNC4=O)CC3)cn2)C1	0
Cc1ncsc1C(=O)N1CCCCNC(=O)c2cc(Cl)ccc2OC[C@@H](Cc2ccccc2)NC(=O)C1	0
CC1CCN(CCC(=O)N2CCCCNC(=O)c3cc(Cl)ccc3OC[C@H](C(C)C)NC(=O)C2)CC1	0
COc1cccc(C(=O)N2CCCCNC(=O)c3cc(Cl)ccc3OC[C@@H](CC(C)C)NC(=O)C2)c1	0
Cc1n[nH]c(C)c1CCC(=O)N1CCCCNC(=O)c2cc(Cl)ccc2OC[C@H](C(C)C)NC(=O)C1	0
CCc1ccc(S(=O)(=O)CCC(=O)N2CCC3(CCCCc4ccccc4OCCCNC3=O)CC2)cc1	0
O=C(CN1CCC2(CCCCc3ccccc3OCCCNC2=O)CC1)N1CCCC1c1cnccn1	0
Cc1ccnc(C2CCCN2C(=O)CN2CCC3(CCCCc4ccccc4OCCCNC3=O)CC2)n1	0
O=C(CN1CCC2(CCCCc3ccccc3OCCCNC2=O)CC1)N1CCOC(c2cc[nH]n2)C1	0
O=C(CN1CCC2(CCCCc3ccccc3OCCCNC2=O)CC1)N1CCC(c2ccncn2)CC1	0
CCn1c(=O)oc2cc(NC(=O)CN3CCC4(CCCCNC(=O)c5cccc(C)c5OCCCNC4=O)CC3)ccc21	0
Cc1ccccc1C(=O)N1CCCCNC(=O)c2cc(Cl)ccc2OC[C@@H](Cc2ccccc2)NC(=O)C1	0
CC(=O)N1CCC(C(=O)N2CCCCNC(=O)c3cc(Cl)ccc3OC[C@H](C(C)C)NC(=O)C2)CC1	0
CCc1noc(CCC(=O)N2CCCCNC(=O)c3cc(Cl)ccc3OC[C@H](C(C)C)NC(=O)C2)n1	0
CC(C)[C@H]1COc2ccc(Cl)cc2C(=O)NCCCCN(C(=O)CCc2ccc(F)cc2)CC(=O)N1	0
O=C(CCn1cnc2ccccc2c1=O)N1CCC2(CCCCc3ccccc3OC[C@@H]3CCCN3C2=O)CC1	0
CC1Cc2cc(C(C)NC(=O)CN3CCC4(CCCCc5ccccc5OCCCNC4=O)CC3)ccc2O1	0
Cn1cc(CN(C(=O)CN2CCC3(CCCCc4ccccc4OCCCNC3=O)CC2)C2CC2)cn1	0
Cc1nc(C2CCCN(C(=O)CN3CCC4(CCCCc5ccccc5OCCCNC4=O)CC3)C2)no1	0
O=C(CN1CCC2(CCCCc3ccccc3OCCNC2=O)CC1)N1CCCC1Cc1ccccn1	0
Cc1c[nH]nc1C1CCN(C(=O)CN2CCC3(CCCCc4ccccc4OCCCNC3=O)CC2)CC1	0
CC(C)[C@H]1COc2ccc(Cl)cc2C(=O)NCCCCN(C(=O)CN(C)C2CCCC2)CC(=O)N1	0
CC(C)[C@H]1COc2ccc(Cl)cc2C(=O)NCCCCN(C(=O)c2ccc3c(c2)OCO3)CC(=O)N1	0
COc1ccc(C(=O)N2CCCCNC(=O)c3cc(Cl)ccc3OC[C@@H](CC(C)C)NC(=O)C2)cc1	0
CC(C)[C@H]1COc2ccc(Cl)cc2C(=O)NCCCCN(C(=O)c2nccc3ccccc23)CC(=O)N1	0
O=C(CCCS(=O)(=O)c1ccccc1)N1CCC2(CCCCc3ccccc3OCCCNC2=O)CC1	0
O=C(CN1CCC2(CCCCc3ccccc3OCCCNC2=O)CC1)N1CCCC(Cc2ncccn2)C1	0
Cc1cncnc1C1CCCN(C(=O)CN2CCC3(CCCCc4ccccc4OCCNC3=O)CC2)C1	0
Cc1nccc(C2CCCCN2C(=O)CN2CCC3(CCCCc4ccccc4OCCCNC3=O)CC2)n1	0
Cc1cncc(C2CCCN2C(=O)CN2CCC3(CCCCc4ccccc4OCCCNC3=O)CC2)n1	0
Cc1cccc(C2CCCN2C(=O)CN2CCC3(CCCCc4ccccc4OCCCNC3=O)CC2)n1	0
CC(C)[C@H]1COc2ccc(Cl)cc2C(=O)NCCCCN(C(=O)c2ccccc2Cl)CC(=O)N1	0
CC(C)C[C@@H]1COc2ccc(Cl)cc2C(=O)NCCCCN(C(=O)c2ccnn2C(C)C)CC(=O)N1	0
CCn1nc(C(=O)N2CCCCNC(=O)c3cc(Cl)ccc3OC[C@H](C(C)C)NC(=O)C2)cc1C	0
CC(C)[C@H]1COc2ccc(Cl)cc2C(=O)NCCCCN(C(=O)C2CCN(C(C)C)CC2)CC(=O)N1	0
COc1cc2c(cc1CCC(=O)N1CCC3(CCCCc4ccccc4OCCCNC3=O)CC1)OCCO2	0
Cc1nccc(C2CCCN2C(=O)CN2CCC3(CCCCc4ccccc4OCCCNC3=O)CC2)n1	0
Cc1nccc(C2CN(C(=O)CN3CCC4(CCCCc5ccccc5OCCCNC4=O)CC3)CCO2)n1	0
Cc1nccc(C2CCCN(C(=O)CN3CCC4(CCCCc5ccccc5OCCCNC4=O)CC3)C2)n1	0
CCCOc1ccc(C(=O)NCCN2CCC3(CCCCCc4ccccc4OCCNC3=O)CC2)cc1N1CCCCC1	1
Cc1nccn1CC(=O)N1CCCCNC(=O)c2cc(Cl)ccc2OC[C@@H](Cc2ccccc2)NC(=O)C1	0
Cc1nc(CC(=O)N2CCCCNC(=O)c3cc(Cl)ccc3OC[C@H](C(C)C)NC(=O)C2)cs1	0
CC(C)[C@H]1COc2ccc(Cl)cc2C(=O)NCCCCN(C(=O)CCc2ccnn2C)CC(=O)N1	0
CC(C)C[C@@H]1COc2ccc(Cl)cc2C(=O)NCCCCN(C(=O)CNC(=O)OC(C)(C)C)CC(=O)N1	0
CC(C)[C@H]1COc2ccc(Cl)cc2C(=O)NCCCCN(C(=O)CCN2CCCC2=O)CC(=O)N1	0
CN1CCOc2ccccc2C(=O)N[C@H](C(=O)O)CCC(=O)N[C@@H](CC(N)=O)C1=O	0
CN1CCOc2ccccc2C(=O)N[C@H](C(=O)O)CC(=O)N(C)CC1=O	0
NC(=O)CC[C@@H]1NC(=O)CC[C@@H](C(=O)O)NC(=O)c2ccccc2OCCCNC1=O	0
CN1CCOc2ccccc2C(=O)N[C@H](C(=O)O)CCC(=O)N(C)CC1=O	0
CN1CCOc2ccccc2C(=O)N[C@H](C(=O)O)CC(=O)NCCC1=O	0
CC(C)[C@H]1NC(=O)[C@H](CC(N)=O)NC(=O)C[C@@H](C(=O)O)NC(=O)c2ccccc2OCCNC1=O	0
C[C@@H](O)[C@@H]1NC(=O)C[C@@H](C(=O)O)NC(=O)c2ccccc2OCCNC1=O	0
CCN1CC(=O)N[C@H](C(C)C)C(=O)N[C@@H](C)COc2ccccc2C(=O)N[C@H](C(=O)O)CC1=O	0
CC(C)[C@H]1NC(=O)[C@H](Cc2ccc(O)cc2)NC(=O)C[C@@H](C(=O)O)NC(=O)c2ccccc2OC[C@H](C)NC1=O	0
O=C1C[C@@H](C(=O)O)NC(=O)c2ccccc2OC[C@H]2CCCN2C(=O)[C@H](CO)N1	0
O=C1C[C@@H](C(=O)O)NC(=O)c2ccccc2OC[C@H]2CCCN2C(=O)[C@H](Cc2c[nH]c3ccccc23)N1	0
NC(=O)CC[C@@H]1NC(=O)C[C@@H](C(=O)O)NC(=O)c2ccccc2OC[C@H]2CCCN2C1=O	0
CC1(C)NC(=O)C[C@@H](C(=O)O)NC(=O)c2ccccc2OC[C@@H](Cc2ccccc2)NC1=O	0
CN1CCOc2ccccc2C(=O)N[C@H](C(=O)O)CC(=O)N[C@@H](CCC(N)=O)C1=O	0
C[C@@H](O)[C@@H]1NC(=O)C[C@@H](C(=O)O)NC(=O)c2ccccc2OCCN(C)C1=O	0
CC(C)[C@H]1NC(=O)C(C)(C)NC(=O)C[C@@H](C(=O)O)NC(=O)c2ccccc2OCCNC1=O	0
CC(C)C[C@@H]1NC(=O)CC[C@@H](C(=O)O)NC(=O)c2ccccc2OCCCNC1=O	0
C[C@@H](O)[C@@H]1NC(=O)C[C@@H](C(=O)O)NC(=O)c2ccccc2OC[C@H]2CCCN2C1=O	0
CC[C@H](C)[C@@H]1NC(=O)CC[C@@H](C(=O)O)NC(=O)c2ccccc2OCCN(C)C1=O	0
C[C@@H](O)[C@@H]1NC(=O)C[C@@H](C(=O)NCc2ccc(CN3CCOCC3)cc2)NC(=O)c2ccccc2OC[C@H]2CCCN2C1=O	0
C[C@@H]1NC(=O)C[C@@H](C(=O)NCCCN2CCCCCC2)NC(=O)c2ccccc2OCCN(C)C1=O	0
CC(C)[C@H]1NC(=O)C2(CCCCC2)NC(=O)C[C@@H](C(=O)O)NC(=O)c2ccccc2OCCNC1=O	0
O=C1CC[C@@H](C(=O)O)NC(=O)c2ccccc2OCCNC(=O)c2cn(nn2)CCN1	0
CC(C)C[C@H]1COc2ccccc2C(=O)NCCCOc2ccccc2C(=O)N[C@H](C(=O)O)CCC(=O)N1	0
CN1C(=O)[C@H](CCC(N)=O)NC(=O)CC[C@@H](C(=O)O)NC(=O)c2ccccc2OC[C@H]1Cc1ccccc1	0
CN1CCOc2ccccc2C(=O)N[C@H](C(=O)O)CC(=O)N[C@@H](Cc2c[nH]cn2)C1=O	0
CN1CCOc2ccccc2C(=O)N[C@H](C(=O)O)CC(=O)N[C@@H](CO)C1=O	0
CN1CCOc2ccccc2C(=O)N[C@H](C(=O)O)CCC(=O)N[C@@H](Cc2ccccc2)C1=O	0
O=C1C[C@@H](C(=O)O)NC(=O)c2ccccc2OCCNC(=O)[C@H](Cc2c[nH]cn2)N1	0
C[C@@H]1NC(=O)CC[C@@H](C(=O)O)NC(=O)c2ccccc2OCCN(C)C1=O	0
C[C@@H](O)[C@@H]1NC(=O)C[C@@H](C(=O)O)NC(=O)c2ccccc2OC[C@@H](Cc2ccccc2)NC1=O	0
CC(C)C[C@H]1NC(=O)CC[C@@H](C(=O)O)NC(=O)c2ccccc2OCCCNC1=O	0
O=C1NCCCOc2ccccc2C(=O)N[C@H](C(=O)O)CCC(=O)N2CCC[C@H]2COc2ccccc21	0
CC(C)C[C@H]1COc2ccccc2C(=O)N[C@H](C(=O)O)CCC(=O)N[C@H](C(C)C)C(=O)N1	0
C[C@@H]1COc2ccccc2C(=O)N[C@H](C(=O)O)CC(=O)N[C@@H](CCC(N)=O)C(=O)N1	1
CN1CCOc2ccccc2C(=O)N[C@H](C(=O)O)CC(=O)N[C@@H](CC(N)=O)C1=O	0
CCN1CCC[C@H]1CNC(=O)[C@@H]1CC(=O)N[C@@H](Cc2ccccc2)C(=O)NCCOc2ccccc2C(=O)N1	0
CN1CCOc2ccccc2C(=O)N[C@H](C(=O)O)CC(=O)N[C@@H](Cc2ccc(O)cc2)C1=O	0
CC(C)[C@H]1NC(=O)[C@H](CC(N)=O)NC(=O)C[C@@H](C(=O)NCCCN(C)C)NC(=O)c2ccccc2OCCNC1=O	0
O=C1C[C@@H](C(=O)O)NC(=O)c2ccccc2OCCNC(=O)[C@H](CO)N1	0
CC(C)[C@H]1NC(=O)CC[C@@H](C(=O)O)NC(=O)c2ccccc2OCCN(C)C1=O	0
CN1CCOc2ccccc2C(=O)NCCCOc2ccccc2C(=O)N[C@H](C(=O)O)CCC1=O	0
CC(C)[C@H]1NC(=O)[C@H](CCC(N)=O)NC(=O)C[C@@H](C(=O)O)NC(=O)c2ccccc2OC[C@H](C)NC1=O	0
COc1ccc(OCCNC(=O)[C@@H]2CC(=O)N[C@@H]([C@@H](C)O)C(=O)N3CCC[C@@H]3COc3ccccc3C(=O)N2)cc1	0
CC(C)[C@H]1NC(=O)CCCCNC(=O)C[C@@H](C(=O)O)NC(=O)c2ccccc2OC[C@H](C)NC1=O	0
O=C1CC[C@@H](C(=O)O)NC(=O)c2ccccc2OCCCNC(=O)[C@H](Cc2ccccc2)N1	0
O=C1C[C@@H](C(=O)O)NC(=O)c2ccccc2OCCNC(=O)[C@H](Cc2ccc(O)cc2)N1	0
CC(C)[C@H]1NC(=O)CC[C@@H](C(=O)O)NC(=O)c2ccccc2OCCCNC1=O	0
NC(=O)C[C@@H]1NC(=O)CC[C@@H](C(=O)O)NC(=O)c2ccccc2OCCCNC1=O	0
O=C1CC[C@@H](C(=O)O)NC(=O)c2ccccc2OCCCNC(=O)c2ccccc2OC[C@H](Cc2ccccc2)N1	0
C[C@H]1COc2ccccc2C(=O)N[C@H](C(=O)O)CCC(=O)NCCCCC(=O)N(C)CC(=O)N1	0
NC(=O)C[C@@H]1NC(=O)C[C@@H](C(=O)O)NC(=O)c2ccccc2OCCNC1=O	0
CC(C)C[C@@H]1NC(=O)C[C@@H](C(=O)O)NC(=O)c2ccccc2OC[C@H]2CCCN2C1=O	0
COc1cccc(CCCNC(=O)[C@@H]2CCC(=O)N[C@@H](CC(C)C)C(=O)NCCCOc3ccccc3C(=O)N2)c1	0
CC(C)[C@H]1COc2ccccc2C(=O)N[C@H](C(=O)O)CCC(=O)N[C@@H](CO)C(=O)N1	0
CN1C(=O)CC[C@@H](C(=O)O)NC(=O)c2ccccc2OCCCNC(=O)c2ccccc2OC[C@@H]1Cc1ccccc1	0
CC(C)[C@@H]1NC(=O)CC[C@@H](C(=O)O)NC(=O)c2ccccc2OC[C@H](C)NC(=O)CN(C)C1=O	0
CC(C)C[C@@H]1NC(=O)C[C@@H](C(=O)O)NC(=O)c2ccccc2OC[C@@H](CC(C)C)NC1=O	0
C[C@@H]1NC(=O)CC[C@@H](C(=O)O)NC(=O)c2ccccc2OC[C@@H](Cc2ccccc2)N(C)C1=O	0
CC(C)C[C@@H]1COc2ccccc2C(=O)N[C@H](C(=O)O)CCC(=O)N[C@H](CC(C)C)C(=O)N1	0
CC(C)C[C@@H]1COc2ccccc2C(=O)N[C@H](C(=O)O)CCC(=O)N[C@@H](C(C)C)C(=O)N1	0
COc1ccc(CCNC(=O)[C@@H]2CC(=O)N[C@@H](CC(N)=O)C(=O)N[C@H](C(C)C)C(=O)NCCOc3ccccc3C(=O)N2)cc1	0
C[C@@H]1NC(=O)C[C@@H](C(=O)O)NC(=O)c2ccccc2OCCCNC1=O	0
O=C1C[C@@H](C(=O)O)NC(=O)c2ccccc2OC[C@@H](Cc2ccccc2)NC(=O)[C@H](CO)N1	0
CN1C(=O)[C@H](Cc2ccccc2)NC(=O)CC[C@@H](C(=O)O)NC(=O)c2ccccc2OC[C@H]1Cc1ccccc1	0
CC(C)C[C@@H]1NC(=O)CC[C@@H](C(=O)O)NC(=O)c2ccccc2OC[C@@H](Cc2ccccc2)N(C)C1=O	0
CC(C)C[C@@H]1COc2ccccc2C(=O)N[C@H](C(=O)O)CC(=O)N[C@H](C(C)C)C(=O)N1	0
CC(C)C[C@H]1COc2ccccc2C(=O)N[C@H](C(=O)O)CCC(=O)N[C@H](CC(C)C)C(=O)N1	0
CC(C)C[C@@H]1NC(=O)C[C@@H](C(=O)O)NC(=O)c2ccccc2OC[C@@H](C)NC1=O	0
C[C@@H]1COc2ccccc2C(=O)N[C@H](C(=O)O)CC(=O)N[C@@H](COC(C)(C)C)C(=O)N1	0
CC(C)[C@@H]1NC(=O)C[C@@H](C(=O)O)NC(=O)c2ccccc2OC[C@@H](C)NC1=O	0
CN1CCOc2ccccc2C(=O)N[C@H](C(=O)O)CCC(=O)N[C@@H](Cc2ccc(O)cc2)C1=O	0
CN1C(=O)CC[C@@H](C(=O)NCC2(c3cccc(F)c3)CCOCC2)NC(=O)c2ccccc2OCCCNC(=O)c2ccccc2OC[C@@H]1Cc1ccccc1	0
CN1CCOc2ccccc2C(=O)N[C@H](C(=O)O)CCC(=O)N2CCC[C@H]2C1=O	0
CN1CC(=O)NCCOc2cccc(c2)C(=O)N[C@H](C(=O)O)CC(=O)N(C)CC1=O	0
C[C@@H](O)[C@@H]1NC(=O)CC[C@@H](C(=O)O)NC(=O)c2ccccc2OCCCNC1=O	0
C[C@@H]1COc2ccccc2C(=O)N[C@H](C(=O)O)CC(=O)N[C@@H](Cc2ccc(O)cc2)C(=O)N1	0
CC(C)[C@H]1NC(=O)[C@H](C)NC(=O)C[C@@H](C(=O)O)NC(=O)c2ccccc2OC[C@H](C)NC1=O	0
CC(C)[C@H]1COc2ccccc2C(=O)N[C@H](C(=O)O)CCC(=O)NC2(CCCCC2)C(=O)N1	0
CN1CC(=O)NCCCOc2ccccc2C(=O)N[C@H](C(=O)O)CCC(=O)N(C)[C@@H](Cc2ccccc2)COc2ccccc2C1=O	0
COc1cccc(C(=O)N2CCCCCCN(C(=O)[C@@H](N)CCSC)Cc3ccccc32)c1	0
Cc1nn(C)cc1CCC(=O)N1CCC2(CCCCc3ccccc3OCCN(C(C)C)C2=O)CC1	0
CCn1nc(C(C)C)cc1C(=O)N1CCCCNC(=O)c2cc(Cl)ccc2OCCCC1	0
O=C1NCC2(C/C=C/CCOc3ccccc31)CCN(C(=O)c1cnn3cccnc13)CC2	0
CC(=O)N1CCCCCCCN(C(=O)c2ccc(Cl)c(Cl)c2)Cc2ccccc21	0
COCC(=O)N1CCCCCCCCN(C(=O)c2ccc(F)cc2)Cc2ccccc21	0
CC(=O)N1CCCN(Cc2ccccc2)CCN(C(=O)c2ccc(Cl)cc2)Cc2ccccc21	0
C[C@@H]1CC[C@](C)(CNC(=O)CCCc2nc3ccccc3n2C)C[C@H](c2ccccc2)C[C@@H](O)C1	0
COc1c(C)cccc1C(=O)N1CCCCCCCN(C(=O)C(C)C)c2ccccc2C1	0
CSCC[C@@H](N)C(=O)N1CCC2(CCCCCc3ccccc3OCCNC2=O)CC1	0
CC(=O)NCCCCCC(=O)NC[C@@]1(C)CC[C@@H](C)C[C@H](O)C[C@@H](c2ccccc2)C1	0
CCCCCc1ccc(C(=O)N2CCCCCCCN(C(C)=O)c3ccccc3C2)cc1	0
CCCCCCc1ccc(C(=O)N2CCCCCCCN(C(C)=O)c3ccccc3C2)cc1	0
CC(=O)Nc1ccc(C(=O)NC[C@@H]2CC[C@@H](C)C[C@H](O)C[C@@H](c3ccccc3)C[C@@]2(C)O)cn1	0
CC(=O)N1CCCCCCCN(C(=O)c2cccc(C(F)(F)F)c2)Cc2ccccc21	0
CC(=O)N1CCCCCCCCN(C(=O)c2cccc(C(F)(F)F)c2)Cc2ccccc21	0
CN1CCOc2ccccc2CCCCC2(CCN(C(=O)c3cccc(C(F)(F)F)c3)CC2)C1=O	0
C[C@@H]1CC[C@](C)(CNC(=O)CCn2cnc3c(cnn3C)c2=O)C[C@H](c2ccccc2)C[C@@H](O)C1	0
Cc1c(C(=O)N2CCCCCCCN(C(=O)C(C)C)c3ccccc3C2)cccc1N1CCCC1	0
CC(C)N1CCCN(S(C)(=O)=O)c2cc(Cl)ccc2CN(C(=O)c2ccnn2C(C)C)CC1	0
C/C1=C\CCC2(CCNCC2)CNC(=O)c2ccccc2OCC1	0
CC(=O)N1CCCCCCN(C(=O)c2ccc(Cl)c(Cl)c2)Cc2ccccc21	0
CC(=O)N1CCCCCCN(C(=O)c2cccc(Br)c2)Cc2ccccc21	0
Cc1ccc(=O)n(CC(=O)NC[C@@H]2CC[C@@H](C)C[C@H](O)C[C@@H](c3ccccc3)C[C@@]2(C)O)n1	0
CC(C)C(=O)N1CCCCCCCN(C(=O)c2cccc(C(F)(F)F)c2)Cc2ccccc21	0
O=C(c1ccc(F)cc1)N1CCCCCCCCN(C(=O)C2CC2)c2ccccc2C1	0
O=C(c1ccc(F)cc1)N1CCN(Cc2ccccc2)CCCNc2ccc(Br)cc2C1	0
Cc1ccc(F)c(NC(=O)CN2CCOC3(C/C=C/Cc4ccccc4OCCNC3=O)C2)c1	0
CC(Cn1cc(Cl)cn1)C(=O)N1CCC2(CCCCc3ccccc3OCCN(C)C2=O)CC1	0
CC(C)c1cc(C(=O)N2CCC3(CCCCc4ccccc4OCCCNC3=O)CC2)[nH]n1	0
CNC(=O)CN1CC[C@@H]2NC(=O)[C@@H](Cc3ccccc3)NC(=O)C3(C/C=C/C[C@@H]2C1)CCOCC3	0
CCCCCc1ccc(C(=O)N2CCCCCCCN(C(=O)CC(C)C)c3ccccc3C2)cc1	0
CC(C)C(=O)N1CCCCCCCN(C(=O)c2cccc(Br)c2)Cc2ccccc21	0
Cc1noc(CCC(=O)NC[C@@H]2CC[C@@H](C)C[C@H](O)C[C@@H](c3ccccc3)C[C@@]2(C)O)n1	0
CC(C)C(=O)N1CCCCCCCN(C(=O)c2ccc(Cl)cc2)Cc2ccccc21	0
CC(=O)N1CCCN(Cc2ccccc2)CCN(C(=O)c2ccc(F)cc2)Cc2cc(F)c(F)cc21	0
Cc1ccccc1C(=O)N1CCCCCCCCN(C(=O)C2CC2)c2ccccc2C1	0
O=C(CN1CCOC2(C/C=C/Cc3ccccc3OCCNC2=O)C1)Nc1ccc2c(c1)OCCO2	0
CCn1cc(C(=O)N2CCCCCCCN(C(=O)C(C)C)c3ccccc3C2)c(C2CC2)n1	0
CC(C)[C@@H](N)C(=O)N1CCC2(CCCCc3ccccc3OCCCNC2=O)CC1	0
CCN(CC)S(=O)(=O)N1CCC2(C/C=C/C[C@H]3COCC[C@H]3NC(=O)CNC2=O)CC1	0
CC(C)CC(=O)N1CCCCCCCN(C(=O)c2cccc(Br)c2)Cc2ccccc21	0
CCCCCc1ccc(C(=O)N2CCCCCCCCN(C(=O)CC(C)C)c3ccccc3C2)cc1	0
Cc1onc(C(C)C)c1C(=O)N1CCC2(CCCCc3ccccc3OCCN(C)C2=O)CC1	0
CC(C)CC(=O)N1CCCCCCCCN(C(=O)c2cccc(C(F)(F)F)c2)Cc2ccccc21	0
CC(=O)N1CCCN(Cc2ccccc2)CCN(C(=O)c2cccc(F)c2)Cc2cc(F)c(F)cc21	0
COc1cccc(CC(=O)N2CCCCCCCCN(C(=O)c3ccccc3C)Cc3ccccc32)c1	0
O=C(CN1CCOC2(C/C=C/Cc3ccccc3OCCNC2=O)C1)Nc1ccc(F)cc1	0
CC(C)N1CCOc2ccccc2CCCCC2(CCN(C(=O)c3cccc(F)c3)CC2)C1=O	0
CC(=O)N1CCCN(Cc2ccc(F)cc2)CCN(C(=O)[C@H](N)CC(C)C)Cc2ccccc21	0
COc1cccc(CC(=O)N2CCCCCCCCN(C(=O)c3cccc(C)c3)Cc3ccccc32)c1	0
CCCCCc1ccc(C(=O)N2CCCCCCCCN(C(C)=O)c3ccccc3C2)cc1	0
CC(=O)N1CCCCCCCN(C(=O)c2ccc(F)cc2)Cc2ccccc21	0
CN1CCOc2ccccc2CCCCC2(CCN(C(=O)c3cnc(C4CC4)nc3)CC2)C1=O	0
CC(C)CC(=O)N1CCCCCCCCN(C(=O)c2cccc(F)c2)Cc2ccccc21	0
CC(C)N1CCOc2ccccc2CCCCC2(CCN(C(=O)c3c(F)cccc3F)CC2)C1=O	0
CC(C)CC(=O)N1CCCCCCCN(C(=O)c2ccc(Cl)c(Cl)c2)Cc2ccccc21	0
Cn1cc(NC(=O)CN2CCOC3(CCCCc4ccccc4OCCNC3=O)C2)cn1	0
CC(=O)N1CCCCCCCCN(C(=O)c2cc(Cl)cc(Cl)c2)Cc2ccccc21	0
N[C@@H](Cc1cccc(Cl)c1)C(=O)N1CCC2(CCCCc3ccccc3OCCCNC2=O)CC1	0
CC(=O)N1CCCCCCN(C(=O)c2ccccc2C)Cc2ccccc21	0
CC(=O)N1CCCCCCCCN(C(=O)c2cccc(Br)c2)Cc2ccccc21	0
COc1ccccc1C(=O)N1CCCCCCCCN(C(=O)CC(C)C)c2ccccc2C1	0
CC(C)CC(=O)N1CCCCCCCCN(C(=O)c2ccc(F)cc2)Cc2ccccc21	0
COc1cccc(C(=O)N2CCCCCCN(C(=O)c3cccc(F)c3)Cc3ccccc32)c1	0
CC(=O)N1CCCCCCN(C(=O)c2ccc(F)cc2)Cc2ccccc21	0
O=C(c1ccc(Cl)cc1)N1CCCCCCCCN(C(=O)C2CC2)c2ccccc2C1	0
Cn1c(=O)cc(C(=O)N2CCOC3(CCCCc4ccccc4OCCNC3=O)C2)[nH]c1=O	0
CCCC(=O)N1CCCCCCN(C(=O)c2cccc(OC)c2)c2ccccc2C1	0
COc1cccc(CN2CCCN(C(C)=O)c3ccccc3CN(C(=O)[C@H](N)CC(C)C)CC2)c1	0
Cc1nc(C)c(CC(=O)N2CCCCCCCCN(C(=O)CC(C)C)c3ccccc3C2)s1	0
CCCCCc1ccc(C(=O)N2CCCCCCCCN(C(=O)COC)c3ccccc3C2)cc1	0
O=C(c1cccc(Br)c1)N1CCCCCCCCN(C(=O)C2CC2)c2ccccc2C1	0
CC(=O)N1CCCCCCCN(C(=O)c2ccc(Cl)cc2)Cc2ccccc21	0
CC(=O)N1CCCCCCCCN(C(=O)c2cccc(C)c2)Cc2ccccc21	0
CC(=O)N1CCCCCCCCN(C(=O)c2cccc(F)c2)Cc2ccccc21	0
CC(C)C(=O)N1CCCCCCCN(C(=O)c2cc3c(s2)CCC3)Cc2ccccc21	0
COC(C)NC(=O)CN1CCOCCOc2ccc(N3CCOCC3)cc2Cc2cccc(c2)C1	0
O=C(c1ccc(Br)cc1)N1CCCCCCCCN(C(=O)C2CC2)c2ccccc2C1	0
CCOc1ccccc1CN1CCCN(C(C)=O)c2ccccc2CN(C(=O)[C@@H](C)N)CC1	0
CSCC[C@@H](N)C(=O)N1CCOCCOc2ccccc2Oc2ccc(Cl)cc2NC(=O)C1	0
CC(=O)N1CCCN(C(C)C)CCN(C(=O)Cn2cc(C)cn2)Cc2ccc(F)cc21	0
CC(C)[C@@H](N)C(=O)N1CCOCCOc2ccc(-c3cncnc3)cc2Cc2cccc(c2)C1	0
O=C(Cn1nc(O)ccc1=O)N1CCC2(CCCCc3ccccc3OC[C@@H]3CCCN3C2=O)CC1	0
CCN1CCC(C(=O)N2CCN(C)CCCN(C(=O)COC)c3ccccc3C2)CC1	0
CC(=O)N1CCCN(C)CCN(C(=O)Cc2c[nH]c(=O)[nH]c2=O)Cc2ccccc21	0
CCn1cnc2cc(C(=O)N3CCN(C)CCCN(C(=O)COC)c4ccccc4C3)ccc21	0
CC(=O)N1CCCN(C(C)C)CCN(C(=O)CCc2nnc(C(C)C)o2)Cc2ccc(F)cc21	0
COc1cccc(CN2CCCN(C(C)=O)c3ccccc3CN(C(=O)CN)CC2)c1	0
COCC(=O)N1CCCCCCCCN(C(=O)c2ccc3c(c2)N(C)C(=O)CO3)Cc2ccccc21	0
N[C@H](Cc1cccc(F)c1)C(=O)N1CCC2(CCCCc3ccccc3OCCCNC2=O)CC1	0
CC(C)[C@@H](N)C(=O)N1CCC2(CCCCCc3ccccc3OCCNC2=O)CC1	0
COc1ccccc1N(C)CCC(=O)N1CCCCCCCCN(C(=O)C2CC2)c2ccccc2C1	0
Cc1ccc2c(c1)Cc1cccc(c1)C(=O)NCCOCCO2	0
CC(=O)N1CCCN(C)CCN(C(=O)CCCc2nc3ccccc3n2C)Cc2ccccc21	0
CC(=O)N1CCCN(C)CCN(C(=O)CCc2ccc3[nH]c(C)nc3c2)Cc2ccccc21	0
Cc1c(C(=O)N2CCN(C)CCCN(C(=O)CC(C)C)c3ccccc3C2)[nH]c2c(Cl)cccc12	0
CC(C)CC(=O)N1CCCN(C)CCN(C(=O)c2nc3cc(Cl)ccc3n2C)Cc2ccccc21	0
CC(C)CC(=O)N1CCCN(C)CCN(C(=O)CCCn2cncn2)Cc2ccccc21	0
CCN(CC)CC(=O)N1CCCCCCCCN(C(=O)CC(C)C)c2ccccc2C1	0
CCOc1ccccc1CN1CCCN(C(C)=O)c2ccccc2CN(C(=O)[C@@H](N)CC(C)C)CC1	0
Cc1noc(C2CN(C(=O)CN3CCC4(CCCCc5ccccc5OCCNC4=O)CC3)C2)n1	0
O=C(COc1cccc(CO)c1)N1CCC2(CCCCc3ccccc3OCCCNC2=O)CC1	0
O=C(c1ccc2[nH]cnc2c1)N1CCC2(CCCCc3ccccc3OC[C@@H]3CCCN3C2=O)CC1	0
CC(=O)N1CCCN(C)CCN(C(=O)C2=NN(C)C(=O)CC2)Cc2ccccc21	0
CC(=O)N1CCCN(C)CCN(C(=O)Cn2cnc3ccccc3c2=O)Cc2ccccc21	0
CC(=O)N1CCCN(C)CCN(C(=O)Cc2c(C)nc(C)nc2O)Cc2ccccc21	0
CC(=O)N1CCCN(C)CCN(C(=O)c2cc3ncc(CCO)cn3n2)Cc2ccccc21	0
CC(=O)N1CCCCCCCCN(C(=O)c2ccnc(C)c2)Cc2ccccc21	0
Cc1ccc(CN2CCCCCCCN(C(=O)CC(C)C)c3ccccc3C2)cc1	0
N[C@@H](CCC(=O)N1CCOCCOc2ccc(-c3cncnc3)cc2Cc2cccc(c2)C1)C(=O)O	0
Cn1cnnc1C1CN(C(=O)CN2CCC3(CCCCc4ccccc4OCCNC3=O)CC2)C1	0
CC(C)C[C@H](N)C(=O)N1CCC2(CCCCCc3ccccc3OCCNC2=O)CC1	0
CC(C)CC(=O)N1CCCCCCCCN(C(=O)c2cccc(-c3ncn[nH]3)c2)Cc2ccccc21	0
CC(=O)N1CCCN(C)CCN(C(=O)CCCn2cnc3ccccc3c2=O)Cc2ccccc21	0
COCC(=O)N1CCCN(C)CCN(C(=O)CN2CCCC2=O)Cc2ccccc21	0
Cc1cc(C)c2[nH]c(CCC(=O)N3CCCN(C(=O)CC(C)C)c4ccccc4CNCC3)nc2c1	0
Cc1nc2cc(CCC(=O)N3CCCN(C(=O)CC(C)C)c4ccccc4CNCC3)ccc2[nH]1	0
CCn1cnc2cc(C(=O)N3CCN(C)CCCN(C(=O)CC(C)C)c4ccccc4C3)ccc21	0
CC(C)CC(=O)N1CCCCCCCN(CCCc2ccccc2)Cc2ccccc21	0
N[C@@H](CCC(=O)N1CCC2(CCCCc3ccccc3OCCCNC2=O)CC1)C(=O)O	0
CC(C)CC(=O)N1CCCCCCCCN(C(=O)CN2CCCC2=O)Cc2ccccc21	0
O=C(CCn1nnc2ccccc21)N1CCC2(CCCCc3ccccc3OCCCNC2=O)CC1	0
CC(=O)N1CCCCCCCN(C(=O)CCCc2nc(-c3ccco3)no2)Cc2ccccc21	0
CC(C)CC(=O)N1CCCN(C)CCN(C(=O)c2ccccc2Cn2ccnc2)Cc2ccccc21	0
CC(=O)N1CCCCCCCN(C(=O)CN2CCCC2=O)Cc2ccccc21	0
Cc1nc2ccccc2n1CC(=O)N1CCCN(C(=O)CC(C)C)c2ccccc2CNCC1	0
CC(C)CC(=O)N1CCCN(C)CCN(C(=O)COc2ccc3c(c2)OCCO3)Cc2ccccc21	0
CC(C)CC(=O)N1CCCN(C)CCN(C(=O)CCc2nnc(C(C)C)o2)Cc2ccccc21	0
CC(C)CC(=O)N1CCCCCCCCN(Cc2cccnc2)Cc2ccccc21	0
CCC[C@H](N)C(=O)N1CCC2(CCCCc3ccccc3OCCCNC2=O)CC1	0
CC[C@H](N)C(=O)N1CCC2(CCCCCc3ccccc3OCCNC2=O)CC1	0
COc1c(C)cccc1C(=O)N1CCC2(CCCCc3ccccc3OCCCNC2=O)CC1	0
CC(=O)N1CCCCCCCN(C(=O)COc2cccc(N(C)C)c2)Cc2ccccc21	0
CC(=O)N1CCCN(C)CCN(C(=O)CCCC(=O)Nc2cccc(C)n2)Cc2ccccc21	0
COCC(=O)N1CCCN(C)CCN(C(=O)c2c(-c3ccncc3)noc2C)Cc2ccccc21	0
CC(=O)N1CCCCCCCN(C(=O)c2ccc3c(c2)N(C)C(=O)CO3)Cc2ccccc21	0
CCn1c(CCC(=O)N2CCCN(C(=O)CC(C)C)c3ccccc3CNCC2)nc2ccccc21	0
Cc1cc(CN(C)C(=O)CN2CCC3(CCCCc4ccccc4OCCCNC3=O)CC2)n[nH]1	0
CC(C)CC(=O)N1CCCCCCCN(Cc2ccc(Cl)cc2)Cc2ccccc21	0
C[C@@H](N)C(=O)N1CCC2(CCCCCc3ccccc3OCCNC2=O)CC1	0
Cn1cc(C(=O)N2CCC3(CCCCc4ccccc4OCCCNC3=O)CC2)nn1	0
O=C(c1cc(=O)[nH]c(=O)[nH]1)N1CCC2(CCCCc3ccccc3OC[C@@H]3CCCN3C2=O)CC1	0
CC(C)c1nnc(CCC(=O)N2CCCCCCCCN(C(=O)C3CC3)c3ccccc3C2)o1	0
CC(=O)N1CCCN(C)CCN(C(=O)CCNc2ncnc3[nH]cnc23)Cc2ccccc21	0
CC(=O)N1CCCN(Cc2ccc(F)cc2)CCN(C(=O)c2ccc(=O)n(C)c2)Cc2ccccc21	0
COCC(=O)N1CCCN(C)CCN(C(=O)c2ccc(-c3nnc(C)o3)cc2)Cc2ccccc21	0
CC(C)CC(=O)N1CCCN(C)CCN(C(=O)CCn2ccnc2C(C)C)Cc2ccccc21	0
CC(C)CC(=O)N1CCCN(C)CCN(C(=O)CN2CCCC2=O)Cc2ccccc21	0
c1ccc(CCCN2CCOCCOc3ccc(-c4cncnc4)cc3Cc3cccc(c3)C2)cc1	0
CN1CCCCN(C(=O)c2nccc3ccccc23)CCOc2ccc(Cl)cc2C1=O	0
N[C@@H](CC(=O)O)C(=O)N1CCOCCOc2ccc(-c3cncnc3)cc2Cc2cccc(c2)C1	0
CC1=NNC(=O)C1CCC(=O)N1CCC2(CCCCc3ccccc3OC[C@@H]3CCCN3C2=O)CC1	0
COCC(=O)N1CCCN(C)CCN(C(=O)c2cc(C3CC3)nc3onc(C)c23)Cc2ccccc21	0
CC(=O)N1CCCN(C)CCN(C(=O)c2nc3nc(C)cc(C(F)F)n3n2)Cc2ccccc21	0
COCC1CCCN(C(=O)CN2CCC3(CCCCc4ccccc4OCCCNC3=O)CC2)C1	0
CC(=O)N1CCCCCCCN(C(=O)c2cc(C3CC3)nc3onc(C)c23)Cc2ccccc21	0
COc1ncc(C(=O)N2CCN(C)CCCN(C(C)=O)c3ccccc3C2)cn1	0
[truncated: 402 more rows]
