# Supplementary material for: DeepMalaria: Artificial Intelligence Driven Discovery of Potent Antiplasmodials
Source: Front Pharmacol. 2020 Jan 15;10:1526. doi: 10.3389/fphar.2019.01526 (PMC6974622; doi:10.3389/fphar.2019.01526)
Supplement: Supplementary file 4 [file DataSheet_4.csv]

Datasheet 4: Validation Dataset
smiles	DD2
C=CCN1C(=O)COc2ccc(NC(=O)c3oc4cc(C)ccc4c3C)cc21	0
COc1ccc(-c2nc3n(n2)C(c2cccnc2)C2=C(CC(C)(C)CC2=O)N3)cc1	0
O=C1NC(=S)S/C1=C\c1ccc(O)cc1	0
C=CCOC(=O)C1=C(C)NC(=S)NC1c1ccc(C(C)(C)C)cc1	0
Cc1ccc(Nc2ncc(F)c(Nc3ccc(C)c(C)c3)n2)cc1C	0
COc1ccc(Nc2nc(N/N=C/c3c[nH]c4ccccc34)nc(Nc3ccc([N+](=O)[O-])cc3)n2)cc1	0
O=C(O)CCN1C(=O)/C(=C/c2ccc(F)cc2)SC1=S	0
CC(C)CC1Nc2ccc(C(=O)NCCCOC(C)C)cc2NC1=O	0
Cc1ccc(-c2n[nH]c3c2C(c2ccc(F)cc2)C2=C(CC(C)(C)CC2=O)N3)cc1	0
COc1ccc(-c2nnc(SC)o2)cc1	0
CC1(C)CC(=O)C2=C(C1)Nc1nc(SCC(=O)c3ccc(F)cc3)nn1C2c1ccc(Br)cc1	0
CCOC(=O)c1sc(NC(=O)c2cc3n(n2)C(C(F)(F)F)CC(c2ccccc2)N3)c(C(=O)OCC)c1C	0
CSCCC(NS(=O)(=O)c1ccc2c(c1)oc(=O)n2C)C(=O)NC1CCC(C)CC1	0
COc1ccc(-c2nnc(SCc3ccccc3C#N)o2)cc1	0
COc1cc(OC)c(NC(=O)Nc2nnc(N3CCCCC3)s2)cc1Cl	0
CC(C)NC(=O)COc1ccc(-c2nn(C)c(=O)c3ccccc23)cc1	0
Cc1cc(C)nc(-n2nc(-c3ccccc3)c3c2NC(=O)CSC3c2cc(F)ccc2F)n1	0
O=C(Nc1nnc(N2CCCCC2)s1)Nc1cc(F)ccc1F	0
Clc1ccc(-c2ccc(/C=N/Nc3nc(Nc4ccccc4)nc(Nc4ccccc4)n3)o2)cc1Cl	1
CCOC(=O)C1=C(C)NC(=S)NC1c1ccccc1F	0
O=C1Nc2ccccc2/C1=N\Nc1nc(Nc2ccccc2)nc(Nc2ccc([N+](=O)[O-])cc2)n1	0
COc1ccccc1Nc1nc(Nc2ccccc2OC)nc(N2CCN(c3ccccc3)CC2)n1	0
CCC(C)NC(=O)C1CCCN(S(=O)(=O)c2c(C)noc2/C=C/c2cccs2)C1	0
O=C(Cn1c(=O)oc2ccccc21)Nc1nnc(SCC(=O)N2CCOCC2)s1	0
Fc1ccc(C(NCCC2=CCCCC2)c2nnc(-c3ccccc3Cl)o2)cc1	0
COc1ccc(-c2nc(Nc3nc(C)cc(C)n3)n[nH]2)cc1OC	0
CCOC(=O)Cc1nnc(NC(=O)C(CC)Sc2nnc3c4ccccc4n(C)c3n2)s1	0
COc1ccc(C(=O)CSc2nc3n(n2)C(c2ccc(Br)cc2)C2=C(CC(C)(C)CC2=O)N3)cc1	0
COc1ccc(OC)c(-c2noc(CSc3nnc(C)n3-c3ccc(C)cc3)n2)c1	0
CCOc1cc(C2NC(=S)NC(C)=C2C(=O)OC)cc(Br)c1O	0
CCOC(=O)C1=C(C)NC(=S)NC1c1ccc(C(C)C)cc1	0
CCN(CC)c1ccc(C2SCC(=O)Nc3c2c(C)nn3-c2ccccc2Cl)cc1	0
COc1ccc(-c2noc(CSc3nnc(C)n3-c3ccccc3)n2)c(OC)c1	0
COc1ccc(-c2noc(CSc3nnc(-c4ccncc4)n3-c3ccccc3)n2)cc1OC	0
O=C(CN1C(=O)c2cccnc2Oc2ccccc21)N1CCc2ccccc21	0
CCOC(=O)C1=C(C)NC(=S)NC1c1cc(OC)ccc1O	0
CN1C(=O)COc2ccc(NC(=O)c3sc4ccccc4c3Cl)cc21	0
Cc1cc(C)cc(N2CC(c3nnc(NC(=O)CCSc4ccccc4)s3)CC2=O)c1	0
COc1cc(-c2cc(NC(=O)c3noc4c3CCCCC4)on2)cc(OC)c1OC	0
CCOCCCNC(=O)c1nn(C)c2c1CS(=O)(=O)c1ccccc1-2	0
Cc1nc(Nc2ccc(NC(=O)c3ccc(Br)o3)cc2)cc(N2CCOCC2)n1	0
Oc1ccc(I)cc1/C=N/Nc1nc(Nc2ccccc2)nc(Nc2ccccc2)n1	0
Cc1nn(-c2nc3ccccc3s2)c2c1C(c1ccc(F)cc1F)SCC(=O)N2	0
CCOC(=O)C1=C(C)NC(=S)NC1c1cccc(Oc2ccccc2)c1	0
Cc1ccc(NS(=O)(=O)c2ccc3c(c2)C(C)(C)C(=O)N3)cc1Cl	0
CCCCCSc1nc2n(n1)C(c1ccccc1[N+](=O)[O-])C1=C(CCCC1=O)N2	0
COc1ccc(-c2noc(CSc3nnc(CCc4ccccc4)n3-c3ccccc3)n2)cc1OC	0
CCOCCCN1C(=O)c2[nH]nc(-c3ccccc3O)c2C1c1ccc(O)cc1	0
COc1ccc(N2CC(c3nnc(NC(=O)C(C)(C)C)s3)CC2=O)cc1	0
Cc1ccc(Nc2nc(N/N=C/c3cccnc3)nc(Nc3ccc([N+](=O)[O-])cc3)n2)cc1C	0
CCn1nc(CC(=O)O)c2ccccc2c1=O	0
O=C1COc2ccc(C(=O)NCc3ccco3)cc2N1	0
CSc1ccc(C2SCC(=O)Nc3c2c(C)nn3-c2nc(C)cc(C)n2)cc1	0
Cc1ccc(C2C3=C(CCCC3=O)Nc3nc(SCc4ccc(-c5ncc(-c6ccccc6)o5)cc4)nn32)cc1	0
Clc1ccccc1-c1nnc(C(Nc2ccccc2)c2ccccc2)o1	0
Cn1nc(C(=O)NCCN2CCCC2)c2c1-c1ccccc1S(=O)(=O)C2	0
O=C(NCCNC(=O)c1cc2ccccc2oc1=O)c1nc(Cn2c(C(F)(F)F)nc3ccccc32)no1	0
CN(c1nnc(NC(=O)Nc2cc(Cl)ccc2Cl)s1)C1CCCCC1	0
O=C(COCc1cc(-c2ccc(F)cc2)on1)Nc1cc(-c2cccc(F)c2)no1	0
CCOc1ccc(-c2cc(NC(=O)COCc3cc(-c4ccco4)on3)on2)cc1OCC	0
O=C1Nc2ccc(I)cc2/C1=N/NC(=O)c1ccc(Cl)cc1Cl	0
O=C1Nc2ccc(Br)cc2/C1=N\NC(=O)c1cccc(I)c1	0
CC1(C)CC(=O)C2=C(C1)Nc1nc(SCC(=O)c3ccc(F)cc3)nn1C2c1ccccc1Cl	0
CC(C)CN(CC(C)C)c1nnc(NC(=O)Nc2cc(Cl)ccc2Cl)s1	0
Fc1ccc(Nc2nc(Nc3ccc(F)cc3)nc(N3CCCCCC3)n2)cc1	0
O=C(c1cc2nc(-c3cccs3)cc(C(F)(F)F)n2n1)N1CCCC1c1ccco1	0
COc1ccc(Nc2ncnc3ccc(Br)cc23)cc1OC	0
Cc1ccc(-c2noc(CSc3nnc(-c4ccncc4)n3-c3ccc(C)cc3)n2)cc1	0
CCOC(=O)COc1ccc(C2NC(=S)NC(C)=C2C(=O)OC)cc1OC	0
CCOC(=O)Cc1nnc(NC(=O)C(CC)Sc2nc(C)cc(C)n2)s1	0
CCCc1nnc(NC(=O)Cn2c(=O)oc3ccccc32)s1	0
CCOc1ccc(CCNC(=O)CCN2C(=O)c3cccnc3Oc3ccc(C)cc32)cc1OCC	0
CCCCC(=O)Nc1cc(-c2ccc(Br)cc2)no1	0
COc1ccc(OC)c(-c2noc(CSc3nnc(-c4ccncc4)n3-c3ccc(F)cc3)n2)c1	0
Cc1c(C(=O)Nc2cc(-c3ccc(Br)cc3)no2)oc2ccccc12	0
COC(=O)COc1ccc(C2NC(=S)NC(C)=C2C(=O)OC)cc1OC	0
O=[N+]([O-])c1ccc(Nc2nc(N/N=C/c3ccc(I)cc3)nc(Nc3ccccc3)n2)cc1	1
Cn1c(=O)c2c(nc(SCC(=O)Nc3ccccc3)n2C)n(C)c1=O	0
Cc1ccc(C2CC(C(F)(F)F)n3nc(C(=O)NC(C)C)cc3N2)cc1	0
COc1ccc(-c2nnc(Nc3ccc4c(c3)ncn4-c3ccc(OC)cc3)c3ccccc23)cc1	0
CN1C(=O)CSc2ccc(NC(=O)Nc3cccnc3)cc21	0
COc1cc(OC)c(NC(c2ccc(Cl)cc2)c2nnc(-c3ccccc3)o2)cc1Cl	0
COc1ccc(-c2nnc(Nc3ccc4c(c3)ncn4-c3ccccc3OC)c3ccccc23)cc1	0
C=CCN1C(=O)/C(=C\c2ccc(-c3ccc(Br)cc3)o2)SC1=S	0
Cn1c(=O)oc2cc(S(=O)(=O)NCC(c3ccc(F)cc3)S(=O)(=O)c3cccs3)ccc21	0
C=CCOc1ccc(C2SCC(=O)Nc3c2c(C)nn3-c2ccc(F)cc2)cc1OC	0
CCCC(=O)Nc1cc(-c2ccc(Br)cc2)no1	0
Cn1c(=O)n(C)c2cc(NS(=O)(=O)c3ccc(N4CCCC4=O)cc3)ccc21	0
FC(F)(Cl)Oc1ccc(Nc2nnc(-c3ccc(Cl)cc3)c3ccccc23)cc1	0
CN1C(=O)C(C)(C)c2cc(S(=O)(=O)NCC3CCC(C(=O)N4CCCC4)CC3)ccc21	0
O=C1N/C(=N/c2cccc(Cl)c2)S/C1=C1\C(=O)Nc2ccc(I)cc21	0
CCOC(=O)C1=C(C)NC(=S)NC1c1ccc(OC(F)F)cc1	0
O=C1Nc2ccccc2/C1=C/NCc1ccccc1	0
O=C(O)CCN1C(=O)/C(=C/c2ccc(-c3cccc([N+](=O)[O-])c3)o2)SC1=S	0
CN1C(=O)C(C)(C)c2cc(S(=O)(=O)N3CCCC(C(=O)N4CCc5ccccc5C4)C3)ccc21	0
CCCCN(C)c1nnc(NC(=O)Nc2cc(Cl)c(OC)cc2OC)s1	0
CCOC(=O)C1=C(C)NC(=S)NC1c1ccccc1OCC	0
CCOc1ccc(-c2cc(NC(=O)c3noc4c3COc3ccccc3-4)on2)cc1OCC	0
Cc1nc(Nc2ccc(NC(=O)Nc3ccc(C)c(F)c3)cc2)cc(N2CCCC2)n1	0
Cc1ccc(C)c(N2CCN(C(=O)Nc3ccc4c(c3)N(C)C(=O)CS4)CC2)c1	0
COc1cccc(-c2nnc(SC)o2)c1	0
O=C(COc1ccc(Br)cc1)Nc1cc(-c2ccc(F)c(F)c2)no1	0
COC(=O)C1=C(C)NC(=S)NC1c1cc(OC)ccc1OC	0
O=C(Nc1cc(Cl)ccc1Cl)c1cc2nc(-c3cccs3)cc(C(F)(F)F)n2n1	0
CCN1C(=O)COc2ccc(NC(=O)c3csnn3)cc21	0
C#CCOc1ccc(C2SCC(=O)Nc3c2c(C)nn3-c2nc3ccccc3s2)cc1	0
Cc1cc(C)nc(-n2nc(-c3ccccc3)c3c2NC(=O)CSC3c2cc(F)cc(F)c2)n1	0
Cc1cc(NC(=O)Nc2nnc(N3CCCC(C)C3)s2)ccc1Br	0
O=C(Nc1nnc(N2CCCCC2)s1)Nc1ccc(Br)cc1F	0
COc1ccc(OC)c(-c2noc(CSc3nnc(C)n3-c3ccccc3)n2)c1	0
Cc1noc(/C=C/c2cccs2)c1S(=O)(=O)N1CCCC(C(=O)N2CCCCC2)C1	0
Cn1c(=O)n(C)c2cc(NS(C)(=O)=O)c(NCc3ccccc3)cc21	0
COc1ccc(-n2nc(C)c3c2NC(=O)CSC3c2cc(Br)ccc2OC)cc1	0
Fc1ccc(C(NC2CCCCC2)c2nnc(-c3ccccc3)o2)c(Cl)c1	0
COc1ccccc1-c1noc(CSc2nnc(-c3ccc(Cl)cc3)n2-c2ccccc2)n1	0
Cc1nn(-c2ccccc2Cl)c2c1C(c1cccs1)SCC(=O)N2	0
COc1ccc(-c2nnc(SCc3ccc(C#N)cc3)o2)cc1	0
COc1cc(OC)c(OC)cc1/C=C/C(=O)c1ccc(OC)c(OC)c1	0
NS(=O)(=O)c1ccc(-c2ccc(/C=C3/SC(=S)N(CCC(=O)O)C3=O)o2)cc1	0
CCCOc1ccc(C2SCC(=O)Nc3c2c(C)nn3-c2nc3ccccc3s2)cc1	0
Cc1cc([N+](=O)[O-])cc2c1N(C)C(=O)/C2=C1\S/C(=N\c2ccc(F)cc2)NC1=O	0
COC(=O)C1=C(C)NC(=S)NC1c1cccc(OC)c1OC	0
Cc1ccc(Nc2nc(N/N=C/c3cccc(I)c3)nc(Nc3ccc([N+](=O)[O-])cc3)n2)cc1C	0
O=C1Nc2ccc(Br)cc2/C1=N/NC(=O)c1ccc(Cl)cc1	0
O=C(Nc1nnc(N2CCCC2)s1)Nc1cc(F)ccc1F	0
O=C(Cn1c(=O)oc2ccccc21)Nc1nnc(SCCN2C(=O)c3ccccc3C2=O)s1	0
CCOC(=O)C1=C(C)NC(=S)NC1c1ccccc1OC(F)F	0
CC(C)=C1C(=O)Nc2ccc(S(=O)(=O)NCCC3=CCCCC3)cc21	0
C/C(=N\Nc1nc(Nc2ccccc2)nc(Nc2ccccc2)n1)c1ccc(F)cc1	0
COc1ccccc1-c1noc(CSc2nnc(-c3ccccc3)n2-c2ccc(F)cc2)n1	0
Cc1ccccc1Nc1nc(N/N=C/c2ccc(N(C)C)cc2)nc(Nc2ccc([N+](=O)[O-])cc2)n1	0
CCCCOc1ccc(C2SCC(=O)Nc3c2c(C)nn3-c2nc(C)cc(C)n2)cc1	0
O=C(O)CCCCCN1C(=O)/C(=C\c2ccccc2F)SC1=S	0
CC1(C)CC(=O)C2=C(C1)Nc1nc(SCC(=O)c3ccc(F)cc3)nn1C2c1ccc(Cl)cc1Cl	0
O=C1Nc2ccccc2/C1=N/NC(=O)c1ccc2c(c1)OCCO2	0
CCc1ccc(N2CC(c3nnc(NC(=O)c4ccco4)s3)CC2=O)cc1	0
CCOC(=O)C1=C(C)NC(=S)NC1c1ccc(Cl)c(Cl)c1	0
O=C1NC(=S)N/C1=C1\C(=O)Nc2ccc(Br)cc21	0
COc1ccc(OC)c(NC(=O)Nc2ccc(Nc3cc(N4CCCC4)nc(C)n3)cc2)c1	0
O=C(Nc1c(Cl)cc([N+](=O)[O-])cc1Cl)c1cc(Cl)ccc1O	0
O=C(O)CN1C(=O)/C(=C2\S/C(=N\c3cccc(C(F)(F)F)c3)NC2=O)c2ccccc21	0
O=C1Nc2ccccc2/C1=N/NC(=O)c1cc(Br)c(O)c(Br)c1	0
Cc1ccc(Nc2nc(N/N=C/c3cc(I)ccc3O)nc(Nc3ccc([N+](=O)[O-])cc3)n2)cc1C	0
Cc1nc(Nc2ccc(NC(=O)Nc3ccc4c(c3)OCCO4)cc2)cc(N(C)C)n1	0
O=C1NC(=S)S/C1=C/c1cccc(OC(=O)c2ccccc2)c1	0
Cc1cc(Br)c2c(c1)/C(=C1/NC(=S)NC1=O)C(=O)N2	0
O=C(NCc1ccccc1)c1cc2n(n1)C(C(F)(F)F)CC(c1ccccc1)N2	0
C#CCOc1ccc(C2SCC(=O)Nc3c2c(-c2ccccc2)nn3-c2nc(C)cc(C)n2)cc1	0
Fc1cnc(Nc2cccc(Cl)c2)nc1Nc1cccc(Cl)c1	0
COc1ccc(CN2C(=O)c3[nH]nc(-c4ccccc4O)c3C2c2ccc(O)cc2)cc1	0
COc1ccc(-n2c(C)nnc2SCc2nc(-c3ccc(OC)cc3OC)no2)cc1	0
Cc1ccc(-c2nc3ncccn3c2NC2CCCCC2)cc1	0
O=C(CN1C(=O)c2cccnc2Oc2ccc(Cl)cc21)NCc1cccs1	0
O=C1CCCC2=C1C(c1ccc(F)cc1)c1c(nn(-c3ccccc3)c1O)N2	0
Cc1ccc(C)c(NC(=O)Nc2nnc(N3CCCC3)s2)c1	0
CCOC(=O)COc1ccc(C2NC(=S)NC(C)=C2C(=O)OCC)cc1	0
Cn1c(C(=O)NCCc2ccco2)c(N2CCCC2=O)c2cc(F)ccc21	0
O=C(CN1C(=O)c2cccnc2Oc2ccccc21)Nc1ccc(Cl)cc1C(=O)c1ccccc1	0
O=C1NC(=S)S/C1=C\c1cccc(Oc2ccccc2)c1	0
CC(C)CN(CC(C)C)c1nnc(NC(=O)Nc2ccccc2Br)s1	0
Cc1ccc(C)c(NC(=O)Nc2nnc(N3CCCCC3C)s2)c1	0
CN1C(=O)/C(=C2/C(=O)Nc3ccccc32)NC1=S	0
CC1CCCN(c2nnc(NC(=O)Nc3ccc(Br)cc3F)s2)C1	0
COc1ccc(O)c(/C=C2\C(=O)Nc3ccc(Br)cc32)c1	0
CCN(CC)CCCNC(=O)c1nn2c(c1Cl)NC(c1ccc(C)cc1)CC2C(F)(F)F	0
CCOC(=O)C1=C(C)NC(=O)NC1c1cccc(OCC)c1O	0
Cc1ccc(-c2nnc(Nc3ccc4c(c3)ncn4-c3ccc(C)cc3)c3ccccc23)cc1	0
Fc1ccc(Nc2nc(Nc3ccc(F)cc3)nc(N3CCOCC3)n2)cc1	0
CCOc1ccc(Nc2nc(Nc3ccc(OCC)cc3)nc(N3CCOCC3)n2)cc1	0
O=C(NCCNC(=O)c1nc(Cn2c(C(F)(F)F)nc3ccccc32)no1)c1cnccn1	0
COc1ccc2c(c1)c(N1CCCC1=O)c(C(=O)Nc1cc(Cl)c(OC)cc1OC)n2C	0
C=CCOc1cccc(C2c3c(-c4ccccc4O)n[nH]c3C(=O)N2Cc2cccnc2)c1	0
O=C(Nc1ccc([N+](=O)[O-])cc1Cl)c1cc(Cl)ccc1OS(=O)(=O)c1ccc(Cl)c(Cl)c1	1
O=C(Nc1ccc(F)c(Cl)c1)Nc1nnc(N2CCCC2)s1	0
CCCOc1ccc(C2C3=C(CCCC3=O)Nc3nn(-c4ccccc4)c(O)c32)cc1OC	0
CCOC(=O)C1=C(C)NC(C)=C(C(=O)OCC)C1c1cccc(O)c1	0
O=C(Nc1nnc(N2CCCC2)s1)Nc1cc(Cl)ccc1Cl	0
C=CCOc1ccc(C2c3c(-c4ccccc4O)n[nH]c3C(=O)N2Cc2ccncc2)cc1OC	0
O=C(COCc1cc(-c2ccco2)on1)Nc1cc(-c2cccc(Cl)c2)no1	0
CC1CCCN(S(=O)(=O)c2ccc3c(c2)C(C)(C)C(=O)N3C)C1	0
COc1ccc(C(=O)/C=C/c2ccc(OC)c(OC)c2)c(OC)c1	0
Cc1ccc(NS(=O)(=O)c2ccc3c(c2)C(C)(C)C(=O)N3)cc1C	0
Cc1cc(C)nc(-n2nc(-c3ccccc3)c3c2NC(=O)CSC3c2cccc(F)c2F)n1	0
COc1ccc(-n2nc(C)c3c2NC(=O)CSC3c2ccsc2)cc1	0
COc1ccc2c(c1)/C(=N\NC(=O)c1cc(Br)ccc1O)C(=O)N2	0
CCOC(=O)C1=C(C)NC(=O)NC1c1ccccc1O	0
CCCCN(CCNC(=O)c1nn(C)c2c1CS(=O)(=O)c1ccccc1-2)Cc1ccco1	0
O=C1CC(c2ccccc2)CC2=C1C(c1ccco1)n1ncnc1N2	0
Cc1nc(Nc2ccc(NC(=O)Nc3cccc(C(F)(F)F)c3)cc2)cc(N2CCCC2)n1	0
CN1C(=O)C(C)(C)c2cc(S(=O)(=O)NCC3CCC(C(=O)N4CCCCCC4)CC3)ccc21	0
COc1ccccc1-c1nnc(SCc2cccc(C#N)c2)o1	0
C=CCOc1ccccc1/C=C1\SC(=S)NC1=O	0
Cc1ccc(-c2nnc(Nc3ccc4c(c3)ncn4-c3ccccc3C)c3ccccc23)cc1	0
CC(C)CC1Nc2ccc(C(=O)NCCCN3CCOCC3)cc2NC1=O	0
O=C1NC(=O)/C(=C\c2cccc(F)c2)S1	0
CC1CC(=O)C2=C(C1)Nc1ncnn1C2c1cccnc1	0
OCC(O)/C=N/Nc1nc(Nc2ccccc2)nc(Nc2ccccc2)n1	0
COc1cc(OC)c(NC(c2nnc(-c3ccccc3)o2)c2ccc(F)cc2Cl)cc1Cl	0
O=C1c2[nH]nc(-c3ccccc3O)c2C(c2cccc(Cl)c2)N1Cc1cccnc1	0
Cc1nc(Nc2ccc(NC(=O)c3ccco3)cc2)cc(N(C)C)n1	0
C#CCOc1ccc(C2SCC(=O)Nc3c2c(C)nn3-c2nc3ccccc3s2)cc1OC	0
COC(=O)COc1ccc(-c2nn(C)c(=O)c3ccccc23)cc1	0
O=C(O)CCN1C(=O)/C(=C/c2ccc(Br)cc2)SC1=S	0
Ic1ccc(Nc2nc(Nc3ccccc3)nc(N3CCOCC3)n2)cc1	0
CCCCN(CC)CCNC(=O)c1nn(C)c2c1CS(=O)(=O)c1ccccc1-2	0
Cc1ccc(-c2nnc(SCc3ccc(F)cc3)o2)cc1	0
COc1ccc(OC)c(Nc2ncc3c(n2)CCN(C(=O)OC(C)(C)C)C3)c1	0
CCn1c(SCc2nc(-c3ccc(OC)cc3)no2)nnc1-c1ccncc1	0
O=C(CN1C(=O)c2cccnc2Oc2ccccc21)NCCc1c[nH]c2ccccc12	0
O=[N+]([O-])c1ccc(Nc2nc(N/N=C/c3ccc(Cl)cc3Cl)nc(Nc3ccccc3)n2)cc1	0
Cn1nc(-c2ccc(OCC(N)=O)cc2)c2ccccc2c1=O	0
CCCCCCCOC(=O)c1ccc(O)cc1	0
Cc1ccc2nc(NC(=O)Nc3ccc4c(c3)N(C)C(=O)CS4)sc2c1	0
CCCCCCOC(=O)C1=C(C)NC(=S)NC1c1ccccc1OCC	0
O=C1c2[nH]nc(-c3ccccc3O)c2C(c2ccc(Br)cc2)N1Cc1cccnc1	0
COc1ccc(OC)c(C2NC(=S)NC(C)=C2C(=O)OCCOc2ccccc2)c1	0
O=C(O)COc1ccc(/C=C2/SC(=S)NC2=O)cc1	0
O=[N+]([O-])c1cc(/C=N/Nc2nc(Nc3ccccc3)nc(Nc3ccccc3)n2)ccc1Br	0
O=C(COCc1cc(-c2ccc(F)cc2)on1)Nc1cc(-c2ccccc2Cl)no1	0
CCCCCCCCCCOc1ccc(C(=O)OC)cc1	0
COc1cc(NC(=O)Nc2nnc(N(C)C3CCCCC3)s2)cc(OC)c1	0
CN(C)c1ccc(/C=C/C=N/Nc2nc(Nc3ccccc3)nc(Nc3ccccc3)n2)cc1	0
Cc1nn(-c2nc3ccccc3s2)c2c1C(c1ccccc1OC(C)C)SCC(=O)N2	0
CSc1ccc(C2c3c(-c4ccccc4O)n[nH]c3C(=O)N2Cc2ccncc2)cc1	0
O=C(O)CCCN1C(=O)/C(=C\c2ccc(-c3ccc([N+](=O)[O-])cc3)o2)SC1=S	0
CN(c1nnc(NC(=O)Nc2ccc3c(c2)OCCO3)s1)C1CCCCC1	0
CC1CCCCN1c1ncnc2scc(-c3ccc(Cl)cc3)c12	0
CCOC(=O)C1=C(C)NC(=S)NC1c1ccc(OCC)cc1	0
Cc1nn(-c2ccc(F)cc2)c2c1C(c1ccsc1)SCC(=O)N2	0
O=C1Nc2ccc(Br)cc2/C1=N/NC(=O)c1ccc(O)cc1	0
CC(CCc1ccco1)NC(=O)c1nn(C)c2c1CS(=O)(=O)c1ccccc1-2	0
CCOC(=O)C1=C(C)NC(=S)NC1c1ccc(N(C)C)cc1	0
CC1(C)CC(=O)C2=C(C1)Nc1nc(SCc3ccccc3)nn1C2c1cccs1	0
COc1ccc(OC)c(C2NC(=S)NC(C)=C2C(=O)OCC(C)C)c1	0
CCOc1ccc(-n2c(C)nnc2SCc2nc(-c3cc(OC)ccc3OC)no2)cc1	0
CCNc1nc(NCC)nc(SCCOC(=O)c2ccccc2)n1	0
COc1ccc(C2NC(=S)NC(C)=C2C(=O)OCCOc2ccccc2)cc1	0
Cc1nc(N2CCN(C)CC2)cc(N2CCN(C(=O)Nc3ccc(F)cc3)CC2)n1	0
O=C1CCCC2=C1C(c1cccc(Br)c1)n1nc(-c3ccco3)nc1N2	0
C=CCOc1cccc(C2c3c(-c4ccccc4O)n[nH]c3C(=O)N2Cc2ccncc2)c1	0
CC1=C(C(=O)OCc2ccccc2)C(c2ccc(C(C)C)cc2)NC(=S)N1	0
Cc1cccc(-n2c(C)nnc2SCc2nc(-c3ccccc3C)no2)c1	0
CCCCCCOC(=O)c1ccc(O)cc1	0
CC(NC(=O)CCCN1C(=O)c2cccnc2Oc2ccc(Cl)cc21)c1ccc2c(c1)OCCO2	0
Cc1nn(-c2ccccc2Cl)c2c1C(c1cc(F)ccc1F)SCC(=O)N2	0
Cc1ccc(C)c(NC(=O)Nc2nnc(N3CCCC(C)C3)s2)c1	0
Cc1nc(Nc2ccc(NC(=O)Nc3cc(F)cc(F)c3)cc2)cc(NC2CCCCC2)n1	0
Cc1cccc(NC(=O)Nc2ccc3c(c2)N(C)C(=O)CS3)n1	0
FC(F)(Cl)Oc1ccc(Nc2nc(Nc3cccc(C(F)(F)F)c3)nc(N3CCOCC3)n2)cc1	0
COc1ccc(-c2noc(CSc3nnc(C)n3-c3ccc(Cl)cc3)n2)cc1	0
O=C1/C(=C\c2ccc(-c3ccc(F)cc3)o2)SC(=S)N1C1CCCCC1	0
CSCCC(NS(=O)(=O)c1ccc2c(c1)oc(=O)n2C)C(=O)NCc1cccs1	0
O=C1Nc2ccc(Cl)cc2/C1=N/NC(=O)c1ccc(Br)cc1	0
C=CCOc1ccc(C2c3c(-c4ccccc4O)n[nH]c3C(=O)N2CCCOCC)cc1OC	0
CCOC(=O)Cc1nnc(NC(=O)C(CC)Sc2nnc3c4ccccc4n(C(C)C)c3n2)s1	0
CCc1ccccc1N1CC(c2nnc(NC(=O)C(C)(C)C)s2)CC1=O	0
CCN(CC)c1nc(Nc2ccccc2C)nc(Nc2cc(C)ccc2C)n1	0
O=C1CCCC2=C1C(c1cccs1)n1nc(SCc3ccc(F)cc3Cl)nc1N2	0
Clc1cccc(Cl)c1/C=N/Nc1nc(Nc2ccccc2)nc(Nc2ccccc2)n1	0
CCOC(=O)Cc1nnc(NC(=O)CSc2nnc3c4ccccc4n(C(C)C)c3n2)s1	0
CN1C(=O)C(C)(C)c2cc(S(=O)(=O)N3CCCC(C(=O)NC4CCCCCCC4)C3)ccc21	0
O=C1NC(=S)S/C1=C/c1cc(Cl)cc(Cl)c1O	0
O=C(Cn1c(=O)oc2ccccc21)Nc1nncs1	0
Oc1c(Br)cc(/C=N/Nc2nc(Nc3ccccc3)nc(Nc3ccccc3)n2)c(O)c1Br	1
COC(=O)C1=C(C)NC(=S)NC1c1ccc(OC)c(OC)c1	0
COC(CNC(=O)C1CCCN(S(=O)(=O)c2c(C)noc2/C=C/c2cccs2)C1)OC	0
CC(=O)C1=C(C)Nc2nc3ccccc3n2C1c1ccco1	0
O=C(CCCN1C(=O)c2cccnc2Oc2ccc(Cl)cc21)N1CCN(c2ccc(F)cc2)CC1	0
CSc1ccc(C2c3c(-c4ccccc4O)n[nH]c3C(=O)N2Cc2cccnc2)cc1	0
CCC(C)C1Nc2ccc(C(=O)NCCCN3CCOCC3)cc2NC1=O	0
CN1C(=O)/C(=C\c2ccc(-c3ccc(F)cc3)o2)SC1=S	0
CC1CCCCN1c1nnc(NC(=O)Nc2ccc(Br)cc2F)s1	0
O=[N+]([O-])c1cccc(/C=C/C=N/Nc2nc(Nc3ccccc3)nc(Nc3ccccc3)n2)c1	0
CCCOc1ccc(C2c3c(-c4ccccc4O)n[nH]c3C(=O)N2CCCOCC)cc1	0
Clc1cccc(C(NC2CCCCC2)c2nnc(-c3ccccc3)o2)c1	0
CCOCCc1nnc(NC(=O)C2CC(=O)N(CCc3c[nH]c4ccc(Cl)cc34)C2)s1	0
O=C1CC(c2ccco2)CC2=C1C(c1ccccc1)n1nc(C(F)(F)F)nc1N2	0
Cc1ccc(-n2nc(C)c3c2NC(=O)CSC3c2ccsc2)cc1	0
Cc1cc(Br)cc2c1NC(=O)/C2=C1\NC(=S)NC1=O	0
N=C1NN=C(N)/C1=N/Nc1ccc(Cl)cc1	0
O=C(Nc1nnc(N2CCCC2)s1)Nc1ccccc1Cl	0
COC(=O)c1nc2n(n1)C(c1ccc(Br)cc1)C1=C(CC(C)(C)CC1=O)N2	0
CCCOc1cccc(C2c3c(-c4ccccc4O)n[nH]c3C(=O)N2CCCOCC)c1	0
CCn1c(SCc2nc(-c3ccc(OC)cc3OC)no2)nnc1-c1ccncc1	0
CCOC(=O)C1=C(C)NC(=S)NC1c1ccc(C)cc1C	0
Cc1ccc(-c2nnc(Nc3ccc(S(N)(=O)=O)cc3)c3ccccc23)cc1S(=O)(=O)NCC1CCCO1	0
COC(=O)COc1ccccc1C1NC(=S)NC(C)=C1C(=O)OC	0
CCc1ccccc1Nc1nc(Nc2ccccc2CC)nc(N2CCC(C)CC2)n1	0
CCC1CCCCN1CCCNC(=O)c1nn(C)c2c1CS(=O)(=O)c1ccccc1-2	0
Cc1ccc(Nc2ncc(F)c(Nc3ccc(C)c(Cl)c3)n2)cc1Cl	0
N#Cc1ccccc1CSc1nnc(-c2ccccc2)o1	0
C=CCOC(=O)C1=C(C)NC(=S)NC1c1ccc(OC)cc1	0
COc1ccc(-c2nnc(Nc3ccc(OC(F)(F)Cl)cc3)c3ccccc23)cc1	0
Cc1ccc(-n2cnc3cc(Nc4nnc(-c5ccccc5)c5ccccc45)ccc32)cc1	0
CCOC(=O)C1=C(C)NC(=S)NC1c1ccc(OC(=O)c2ccco2)cc1	0
COc1cc(/C=C2\SC(=S)NC2=O)ccc1O	0
CCOCCCN1C(=O)c2[nH]nc(-c3ccccc3O)c2C1c1cccc(OCC)c1	0
CC(C)N(CCCNC(=O)c1nn(C)c2c1CS(=O)(=O)c1ccccc1-2)Cc1ccccc1	0
CC(C)OCCCNC(=O)C1CCCN(S(=O)(=O)c2ccc3c(c2)C(C)(C)C(=O)N3C)C1	0
Cn1nc(C(=O)Nc2ccc3c(c2)OCCO3)c2c1-c1ccccc1S(=O)(=O)C2	0
O=C(Nc1cc(-c2cccc(Cl)c2)no1)c1noc2c1COc1ccccc1-2	0
CCC(C)N(CCCNC(=O)c1nn(C)c2c1CS(=O)(=O)c1ccccc1-2)Cc1ccco1	0
Cc1ccc(NC(=O)Nc2nnc(N(CC(C)C)CC(C)C)s2)c(Cl)c1	0
O=C(Nc1cc(-c2ccc(Br)cc2)no1)c1cccs1	0
COc1cc(OC)c(C2SCC(=O)Nc3c2c(C)nn3-c2nc3ccccc3s2)cc1OC	0
COc1ccc(-c2noc(CSc3nnc(C)n3-c3ccccc3)n2)cc1	0
CCCCOC(=O)n1c(=O)oc2cc(S(=O)(=O)Nc3ccc(Cl)cc3)ccc21	0
Cc1cc(C)c2c(C)c(C(=O)Nc3cc(-c4ccc(Br)cc4)no3)oc2c1	0
CC1CCN(S(=O)(=O)c2ccc3ncn(CC(=O)NCCCN4CCOCC4)c(=O)c3c2)CC1	0
CCCCNC(=O)Cn1cnc2ccc(S(=O)(=O)N3CCC(C)CC3)cc2c1=O	0
Cc1nn(C)c(C)c1CNC(=O)c1cc2nc(-c3cccs3)cc(C(F)(F)F)n2n1	0
Cc1cc(Br)c2c(c1)/C(=N/NC(=O)c1ccc(Br)cc1)C(=O)N2	0
Cc1ccc2c(c1)N(CCC(=O)NCCN1CCOCC1)C(=O)c1cccnc1O2	0
CCc1ccc(N2CC(c3nnc(NC(=O)C(C)(C)CC)s3)CC2=O)cc1	0
Clc1ccc(/C=N/Nc2nc(Nc3ccccc3)nc(Nc3ccccc3)n2)c(Cl)c1	0
CC(NC(=O)C1CCCN(S(=O)(=O)c2ccc3c(c2)C(C)(C)C(=O)N3C)C1)c1ccccc1	0
Cc1nc(Nc2ccc(NC(=O)c3cc4ccccc4oc3=O)cc2)cc(N(C)C)n1	0
CCN(CC)c1nc(Nc2ccccc2)nc(Nc2cc(C)ccc2C)n1	0
CC(NC(=O)CN1C(=O)c2cccnc2Oc2ccccc21)c1ccc2c(c1)OCCO2	0
CC1(C)CC(=O)C2=C(C1)Nc1nn(-c3ccccc3)c(O)c1C2c1ccco1	0
COc1cc2[nH]c(=S)nc(Nc3ccc(Oc4ccccc4)cc3)c2cc1OC	0
Cc1nn(-c2ccccc2)c2c1C(c1ccsc1)SCC(=O)N2	0
O=C1/C(=C/c2ccc(-c3ccc(Br)cc3)o2)SC(=S)N1C1CCCCC1	0
CCOC(=O)CNC(=O)Cn1cnc2ccc(S(=O)(=O)N3CCC(C)CC3)cc2c1=O	0
CCCn1c2ccccc2c2nnc(SC(CC)C(=O)Nc3nnc(CC(=O)OCC)s3)nc21	0
Cc1ccccc1Nc1ncc(F)c(Nc2ccccc2C)n1	0
Cc1cc(NS(=O)(=O)c2ccc3c(c2)C(C)(C)C(=O)N3C)ccc1Br	0
CC1(C)CC(=O)C2=C(C1)Nc1nc(SCC(=O)c3ccccc3)nn1C2c1ccc([N+](=O)[O-])cc1	0
CN1C(=O)/C(=C2\S/C(=N\c3ccc(F)cc3)NC2=O)c2cc(Br)ccc21	0
COc1ccc(C2NC(=S)NC(C)=C2C(=O)OC(C)C)cc1OC	0
CCOC(=O)Cn1c(=O)oc2cc(S(=O)(=O)NC3CCCC(C)C3C)ccc21	0
COc1ccccc1-c1noc(CSc2nnc(Cc3ccccc3)n2-c2ccccc2)n1	0
CCOC(=O)C1=C(C)NC(=S)NC1c1cc(Br)c(OC(C)=O)c(OC)c1	0
COc1ccc(-c2noc(CSc3nnc(-c4ccccc4)n3-c3ccc(F)cc3)n2)c(OC)c1	0
CCOC(=O)Cc1nnc(NC(=O)C(CC)Sc2nncn2C)s1	0
CN1C(=O)COc2ccc(NC(=O)c3cc(-c4cccs4)on3)cc21	0
COc1cc(C2C3=C(CC(C)(C)CC3=O)Nc3ncnn32)ccc1OCCC(C)C	0
Cc1nc(Nc2ccc(NC(=O)C(C)(C)C)cc2)cc(N2CCCCC2)n1	0
O=C1NC(=O)/C(=C\c2ccccc2)S1	0
O=C1Nc2ccc(Br)cc2/C1=N/NC(=O)c1ccccc1Br	0
CSc1ccc(C2SCC(=O)Nc3c2c(C)nn3-c2ccc(C)cc2)cc1	0
CC(C)c1ccc(/C=C2/SC(=O)NC2=O)cc1	0
C=CCN1C(=O)COc2ccc(NC(=O)CCCC)cc21	0
CC1(C)CC(=O)C2=C(C1)Nc1[nH]nc(-c3ccc([N+](=O)[O-])cc3)c1C2c1cccs1	0
CCOc1ccc(CCNS(=O)(=O)c2ccc3c(c2)C(C)(C)C(=O)N3)cc1OCC	0
COC(=O)C1=C(C)NC(=S)NC1c1ccc(OC)cc1	0
CCC(C)(C)C(=O)Nc1nnc(C2CC(=O)N(c3ccc(C)c(C)c3)C2)s1	0
COc1ccc(OC)c(C(=O)/C=C/c2cc(OC)c(OC)c(OC)c2)c1	0
O=[N+]([O-])c1ccc(F)c(/C=N/Nc2nc(Nc3ccccc3)nc(Nc3ccccc3)n2)c1	0
Cc1ccc2nc(N3C(=O)/C(=C4\C(=O)Nc5ccccc54)NC3=S)sc2c1	0
C=CCN1C(=O)COc2ccc(NC(=O)c3cc(-c4ccc5c(c4)CCCC5)on3)cc21	0
CCc1nnc(NC(=O)Nc2ccc3c(c2)N(C)C(=O)CS3)s1	0
Fc1ccc(C(NC2CCCCC2)c2nnc(-c3ccccc3Cl)o2)cc1	0
Cc1ccc(-n2c(Cc3ccccc3)nnc2SCc2nc(-c3ccccc3C)no2)cc1	0
COc1ccc(Nc2nc(Nc3ccc(OC)cc3)nc(Nc3ccc(OC(F)(F)Cl)cc3)n2)cc1	0
CCOC(=O)C1=C(C)NC(=O)NC1c1ccc(OCC)cc1	0
COC(=O)CCCCCN1C(=O)/C(=C\c2cccc(Br)c2)SC1=S	0
CN(c1nnc(NC(=O)Nc2cc(F)ccc2F)s1)C1CCCCC1	0
C=CCN1C(=O)COc2ccc(NC(=O)c3oc4cc(C)c(C)cc4c3C)cc21	0
O=C(NCc1cccs1)c1cc2nc(-c3cccs3)cc(C(F)(F)F)n2n1	0
CCCNC(=O)C1CCCN(S(=O)(=O)c2ccc3c(c2)C(C)(C)C(=O)N3C)C1	0
Cc1nc(Nc2ccc(NC(=O)Nc3ccccc3C(F)(F)F)cc2)cc(N2CCOCC2)n1	0
COc1ccc(-c2noc(CSc3nnc(Cc4ccccc4)n3-c3ccccc3)n2)cc1OC	0
O=C(Cn1c(=O)oc2ccccc21)Nc1nnc(SCC(=O)N2CCCCC2)s1	0
CCOC(=O)C1=C(C)NC(=O)NC1c1ccc(O)c(OCC)c1	0
CCOC(=O)c1c(NC(=O)c2cc3n(n2)C(C(F)(F)F)CC(c2ccccc2)N3)sc2c1CCCCC2	0
COc1ccc2nc(NC(=O)Nc3ccc4c(c3)N(C)C(=O)CS4)sc2c1	0
CCOC(=O)C1C(=O)Nc2nc3ccccc3n2C1c1ccc(OC)cc1OC	0
CCCCCCSc1nc2n(n1)C(c1ccc(OC)c(Br)c1)C1=C(CCCC1=O)N2	0
Cc1noc(/C=C/c2cccs2)c1S(=O)(=O)N1CCCC(C(=O)NC2CCCCC2)C1	0
CCNc1c(NS(=O)(=O)c2ccc3c(c2)oc(=O)n3C)c(=O)oc2ccccc12	0
CCOC(=O)C1=C(C)NC(=S)NC1c1ccc(OCC(=O)OC)c(OC)c1	0
O=S(=O)(NC(c1ccc(Cl)cc1)c1nnc(-c2ccccc2)o1)c1ccc(Cl)cc1	0
O=C(Nc1ccc(F)cc1)c1nn(-c2ccc(F)cc2)ccc1=O	0
Cc1ccc(C)c(NC(=O)Nc2nnc(N3CCC(C)CC3)s2)c1	0
CCCCN(C)c1nnc(NC(=O)Nc2ccccc2Br)s1	0
CN1C(=O)C(C)(C)c2cc(S(=O)(=O)NCC3CCC(C(=O)N4CCCCC4)CC3)ccc21	0
CCOc1ccc(-n2c(C)nnc2SCc2nc(-c3ccc(OC)cc3OC)no2)cc1	0
CCOC(=O)C1=C(C)NC(=O)NC1c1cccc(OC)c1	0
O=C(Nc1ccc(F)cc1)Nc1nnc(N2CCCC2)s1	0
COc1ccc(NC(=O)Nc2ccc3c(c2)N(C)C(=O)CS3)cc1OC	0
COc1ccc(Cl)cc1Nc1nc(Nc2cc(Cl)ccc2OC)nc(N2CCCCC2)n1	0
CSc1ccc(C2SCC(=O)Nc3c2c(C)nn3-c2nc3ccccc3s2)cc1	0
Cc1ccc(-c2nnc(Nc3ccc(OC(F)(F)F)cc3)c3ccccc23)cc1S(=O)(=O)NC(C)(C)C	0
Cc1nn(-c2ccccc2)c2c1C(c1ccc(O)c(O)c1)C1=C(CC(c3ccccc3)CC1=O)N2	0
COC(=O)c1ccc(C2C3=C(CC(c4ccc(OC)cc4)CC3=O)Nc3ncnn32)cc1	0
CCOC(=O)C1=C(C)NC(=S)NC1c1cccc([N+](=O)[O-])c1	0
O=C(c1cc2nc(-c3cccs3)cc(C(F)(F)F)n2n1)N1CCCC1c1cccc(F)c1	0
CCc1ccc(-c2n[nH]c3c2C(c2ccc(N(C)C)cc2)C2=C(CC(C)(C)CC2=O)N3)cc1	0
CCOc1ccc(C2NC(=O)NC(C)=C2C(=O)OCc2ccccc2)cc1	0
CN1C(=O)C(C)(C)c2cc(S(=O)(=O)NCC3CCC(C(=O)NCc4cccs4)CC3)ccc21	0
c1ccc(-c2nc(Nc3ncccn3)n[nH]2)cc1	0
COc1cc(-c2cc(NC(=O)c3noc4c3COc3ccccc3-4)on2)cc(OC)c1OC	0
O=C1Nc2ccc(Br)cc2/C1=N\NC(=O)c1ccc(-c2ccccc2)cc1	0
O=C(CN1C(=O)c2ccccc2C1=O)Nc1nnc(C2CC(=O)N(c3ccccc3)C2)s1	0
C(=N/Nc1nc(Nc2ccccc2)nc(Nc2ccccc2)n1)\c1cccnc1	0
Cc1cc(Br)cc2c1NC(=O)/C2=N\NC(=O)c1cc(Br)ccc1O	0
COc1cc(NC(=O)Nc2nnc(N3CCCC3)s2)cc(OC)c1OC	0
Fc1cccc(-c2nnc(C(NCc3ccccc3)c3ccc(Cl)cc3)o2)c1	0
Cc1ccc(Cl)cc1NC(=O)Nc1nnc(N2CCCC2)s1	0
Fc1cc(Br)ccc1NC(c1nnc(-c2ccccc2)o1)c1ccccc1F	0
CCOC(=O)C1=C(C)NC(=S)NC1c1ccc(OC)c2ccccc12	0
COc1cc(OC)c(C2C3=C(CC(C)(C)CC3=O)Nc3[nH]nc(-c4ccc(Cl)cc4)c32)cc1OC	0
Clc1cccc(C(NCCc2ccccc2)c2nnc(-c3ccccc3)o2)c1	0
COc1ccc(-c2noc(CSc3nnc(CCc4ccccc4)n3-c3ccc(OC)cc3)n2)cc1	0
Cc1ccc2c(Cl)c(C(=O)Nc3ccc4c(c3)N(C)C(=O)CO4)sc2c1	0
Cn1c(=O)n(C)c2cc(NS(=O)(=O)CCCCl)c(NCc3ccccc3)cc21	0
CC(=O)Oc1ccc(/C=C2\SC(=S)NC2=O)cc1	0
O=C1Nc2ccc(Br)cc2/C1=N\NC(=O)c1ccc(Br)cc1	0
CCOC(=O)N1CCC(NC(=O)c2ccc3c(c2)NC(=O)/C(=C/C(=O)c2ccc(C4CCCCC4)cc2)N3)CC1	0
CCOC(=O)C1=C(C)NC(=S)NC1c1cccc(Br)c1	0
O=C(Nc1c(Cl)cc([N+](=O)[O-])cc1Cl)c1cc(Cl)cc(Cl)c1O	0
CCN1C(=O)COc2ccc(NC(=O)c3sc4ccccc4c3Cl)cc21	0
CN(CCCNC(=O)c1nn(C)c2c1CS(=O)(=O)c1ccccc1-2)Cc1ccccc1	0
CCOC(=O)C1=C(C)NC(=S)NC1c1c(OC(C)=O)ccc2ccccc12	0
O=C(CSc1ccccc1)Nc1nnc(C2CC(=O)N(c3ccc(Cl)cc3)C2)s1	0
O=C1CCCC2=C1C(c1cccs1)n1nc(SCc3cccc(Cl)c3)nc1N2	0
COc1cc(C2C3=C(CCCC3=O)Nc3c2c(C)nn3-c2ccccc2)cc(OC)c1O	0
CCOc1ccc(-n2c(C)nnc2SCc2nc(-c3ccc(OC)cc3)no2)cc1	0
CCOCCC(=O)Nc1nnc(C2CC(=O)N(c3ccc(C)c(Cl)c3)C2)s1	0
Cc1noc(/C=C/N(C)C)c1S(=O)(=O)N1CCCC(C(=O)NCc2ccccn2)C1	0
CCN(CC)CCCNC(=O)Cn1cnc2ccc(S(=O)(=O)N3CCC(C)CC3)cc2c1=O	0
Cc1cc(C)cc(NC(=O)Nc2ccc(Nc3cc(N4CCOCC4)nc(C)n3)cc2)c1	0
Cc1nn(-c2nc3ccccc3s2)c2c1C(c1cc(F)cc(F)c1)SCC(=O)N2	0
COc1ccc(Nc2nc(N/N=C/c3ccc(I)cc3)nc(Nc3ccc([N+](=O)[O-])cc3)n2)cc1	0
CCCCSc1nc2n(n1)C(c1c(Cl)cccc1Cl)C1=C(CC(C)(C)CC1=O)N2	0
CN(c1nnc(NC(=O)Nc2ccc(Br)cc2F)s1)C1CCCCC1	0
Cc1cc(C)nc(-n2nc(-c3ccccc3)c3c2NC(=O)CSC3c2ccccc2F)n1	0
Cc1ccccc1CSc1nc2n(n1)C(c1cccs1)C1=C(CC(C)(C)CC1=O)N2	0
CC(NC(=O)c1cc2n(n1)C(C(F)(F)F)CC(c1ccccc1)N2)c1ccccc1	0
COc1ccc2c(c1)c(N1CCCC1=O)c(C(=O)Nc1ccc3c(c1)OCCO3)n2C	0
COc1cc(OC)c(C2SCC(=O)Nc3c2c(C)nn3-c2ccc(Cl)cc2)cc1OC	0
CCOC(=O)C1=C(C)NC(SCC(=O)O)=NC1c1ccccc1	0
CC(NC(=O)CN1C(=O)c2cccnc2Oc2ccccc21)C12CC3CC(CC(C3)C1)C2	0
Cc1cc(C)nc(-n2nc(C)c3c2NC(=O)CSC3c2cc(F)ccc2F)n1	0
COc1cc(OC)c(NC(c2ccc(F)cc2)c2nnc(-c3ccccc3Cl)o2)cc1Cl	0
O=[N+]([O-])c1ccc(Nc2nc(N/N=C/c3cc(Br)ccc3O)nc(Nc3ccccc3)n2)cc1	0
CCC(C)(C)C(=O)Nc1nnc(C2CC(=O)N(c3ccccc3)C2)s1	0
Cc1nc(Nc2ccc(NC(=O)Nc3ccc4c(c3)OCCO4)cc2)cc(N2CCOCC2)n1	0
Cc1ccc(NC(=O)Nc2nnc(N3CCCC3)s2)c(C)c1	0
CCOC(=O)C1=C(C)NC(=S)NC1c1cccnc1	0
CN(Cc1ccccc1)c1nnc(NC(=O)Nc2ccc3c(c2)OCCO3)s1	0
Cc1ccc(-c2noc(CSc3nnc(C)n3-c3ccc(C)cc3)n2)cc1	0
COc1ccc(Nc2nc(Nc3ccc(OC)cc3OC)nc(N3CCOCC3)n2)c(OC)c1	0
O=C(Nc1ccc(Br)cc1)Nc1nnc(N2CCCC2)s1	0
CCCCCSc1nc2n(n1)C(c1cccc([N+](=O)[O-])c1)C1=C(CCCC1=O)N2	0
Cc1nn(-c2ccc(F)cc2)c2c1C(c1cccs1)SCC(=O)N2	0
COc1ccc2c(c1)c(N1CCCC1=O)c(C(=O)NCc1ccco1)n2C	0
CC1CCCCN1c1nnc(NC(=O)Nc2cc(Cl)ccc2Cl)s1	0
O=C(COCc1cc(-c2ccco2)on1)Nc1cc(-c2ccccc2Cl)no1	0
CCOC(=O)c1oc2ccc(S(=O)(=O)Nc3ccc4c(c3)n(C)c(=O)n4C)cc2c1C	0
CC1(C)CC(=O)C2=C(C1)Nc1nc(SCC(=O)c3ccc(F)cc3)nn1C2c1ccc(Cl)cc1	0
Cc1cc(C)nc(-n2nc(-c3ccccc3)c3c2NC(=O)CSC3c2ccsc2)n1	0
Cc1nc(N2CCOCC2)cc(N2CCN(C(=O)Nc3cccc(C(F)(F)F)c3)CC2)n1	0
CN1C(=O)C(C)(C)c2cc(S(=O)(=O)N3CCCC(C(=O)NC4CCCCC4)C3)ccc21	0
CC1(C)CC(=O)C2=C(C1)Nc1nc(SCc3ccccc3Cl)nn1C2c1cccs1	0
COc1ccc(-c2nnc(Nc3ccc(Cl)c(Cl)c3)c3ccccc23)cc1	0
Cc1ccc(CNC(=O)CN2C(=O)c3cccnc3Oc3ccc(Cl)cc32)o1	0
CCOC(=O)COc1ccccc1C1NC(=S)NC(C)=C1C(=O)OC	0
CCCCN(C)C(=O)C1CCCN(S(=O)(=O)c2c(C)noc2/C=C/c2cccs2)C1	0
Cn1c(=O)oc2cc(S(=O)(=O)NCC(c3ccc(Cl)cc3)C3CCCC3)c(Cl)cc21	0
O=C(CN1C(=O)c2cccnc2Oc2ccc(Cl)cc21)N1CCC2(CC1)OCCO2	0
CC1=C(C(=O)OCc2ccccc2)C(c2ccc(O)cc2)NC(=O)N1	0
Cc1ccc(Nc2nc(Nc3ccc(C)cc3C)nc(N3CCN(c4ccc(F)cc4)CC3)n2)c(C)c1	0
COc1ccc(Cl)cc1NC(c1ccccc1)c1nnc(-c2ccccc2Cl)o1	0
CCOC(=O)C1=C(C)N(C)C(=S)NC1c1ccc(OC(=O)c2ccccc2)c(OCC)c1	0
CC1(C)CC(=O)C2=C(C1)Nc1nc(SCc3ccccc3F)nn1C2c1cccs1	0
CCc1ccccc1NC(=O)Nc1ccc2c(c1)N(C)C(=O)CS2	0
CCCNC(=O)c1cc2nc(-c3cccs3)cc(C(F)(F)F)n2n1	0
COc1cc(-c2cc(NC(=O)c3noc4c3COc3ccc(C)cc3-4)on2)cc(OC)c1OC	0
COc1ccc(Cl)cc1Nc1nc(Nc2cc(Cl)ccc2OC)nc(N2CCCCCC2)n1	0
CCCCN1C(=O)COc2ccc(NC(=O)c3snnc3C)cc21	0
C=CCN1C(=O)COc2ccc(NC(=O)C(C)C)cc21	0
COc1ccc(C2CC(c3ccc(Cl)cc3)=NN2C(N)=S)cc1	0
CCN(c1ccccc1)c1nnc(NC(=O)Nc2ccccc2Br)s1	0
COc1ccc(NC(=O)Nc2ccc3c(c2)N(C)C(=O)CS3)cc1Cl	0
CCOC(=O)C1C(=O)Nc2nc3ccccc3n2C1c1ccc(OC)c(OC)c1OC	0
Cc1noc(/C=C/c2cccs2)c1S(=O)(=O)N1CCCC(C(=O)NC2CCCC2)C1	0
Cc1ccc(-c2noc(CSc3nnc(-c4ccncc4)n3C)n2)cc1	0
Cc1nc(N2CCOCC2)cc(N2CCN(C(=O)Nc3cccc(Cl)c3)CC2)n1	0
Clc1ccccc1-c1nnc(C(Nc2cccc3c2CCCC3)c2ccccc2)o1	0
Cc1nc(Nc2ccc(NC(=O)C3CCCC3)cc2)cc(N2CCOCC2)n1	0
Cc1cc(C)c(NC(=O)Cn2nnc(C(=O)Nc3cc(C)ccc3C)c2N)c(C)c1	0
O=C1CCCC2=C1C(c1cccs1)n1nc(SCc3ccc(Cl)cc3)nc1N2	0
O=C(Nc1nnc(C2CC(=O)N(c3ccccc3)C2)s1)c1sc2ccccc2c1Cl	0
CSc1ccc(C2SCC(=O)Nc3c2c(C)nn3-c2ccc(F)cc2)cc1	0
COc1ccc(Br)cc1CNC(=O)CCN1C(=O)c2cccnc2Oc2ccc(C)cc21	0
O=C(O)C(c1ccccc1)N1C(=O)/C(=C\c2ccc(-c3ccc(Br)cc3)o2)SC1=S	0
COCCNC(=O)c1nn2c(c1Br)NC(c1ccccc1)CC2C(F)(F)F	0
O=C1NC(=S)N/C1=C1\C(=O)Nc2ccccc21	0
COc1ccc(C2=NN(c3cc(Cl)ccc3Cl)C(c3ccc(Cl)cc3)C2)cc1	0
CC(C)CN(CC(C)C)c1nnc(NC(=O)Nc2ccc(Br)cc2F)s1	0
Cc1ccc(-c2noc(CSc3nnc(Cc4ccccc4)n3-c3cccc(C)c3)n2)cc1	0
Cc1ccc2c(c1)c(N1CCCC1=O)c(C(=O)Nc1ccc3c(c1)OCCO3)n2C	0
CN1C(=O)Cc2cc(S(=O)(=O)NCc3cccs3)ccc21	0
COc1ccc(-c2noc(CSc3nnc(-c4ccncc4)n3CC(C)C)n2)cc1	0
COc1cc(/C=C2/SC(=O)NC2=O)cc(OC)c1	0
Cc1ccccc1-c1noc(CSc2nnc(-c3ccccc3)n2-c2ccccc2)n1	0
CCn1c(SCc2nc(-c3ccc(C)cc3)no2)nnc1-c1ccncc1	0
Cc1nn(-c2ccccc2)c2c1C(c1cccnc1)C1=C(CC(c3ccc(O)cc3)CC1=O)N2	0
CCc1ccc(NC(=O)Nc2ccc3c(c2)N(C)C(=O)CS3)cc1	0
O=C1CCCC2=C1C(c1cccs1)n1nc(SCc3ccccc3Cl)nc1N2	0
CCOCCCN1C(=O)c2[nH]nc(-c3ccccc3O)c2C1c1cccc(Cl)c1	0
Cc1noc(C)c1S(=O)(=O)N1CCCC(C(=O)N2CCN(c3ccccn3)CC2)C1	0
CN1C(=O)/C(=C\c2ccc(-c3cccc(Br)c3)o2)SC1=S	0
O=C(CCSc1nnc(NC(=O)Cn2c(=O)oc3ccccc32)s1)Nc1ccccc1	0
O=C1CCCC2=C1C(c1ccc(Br)cc1)n1nc(SCc3ccc(F)cc3Cl)nc1N2	0
CC(=O)Oc1ccc(/C=N/NC(=O)Cn2nc(-c3ccccc3)c3ccccc3c2=O)cc1	0
O=C1Nc2ccccc2/C1=N/NC(=O)c1ccccc1Br	0
CN1C(=O)C(C)(C)c2cc(S(=O)(=O)NCc3ccc(C(=O)N4CCCC4)cc3)ccc21	0
CCOC(=O)C1=C(C)NC(=S)NC1c1cc(Br)c(OC)cc1OC	0
CCOC(=O)C1C(=O)Nc2nc3ccccc3n2C1c1ccc(O)c(OCC)c1	0
CCOC(=O)C1=C(C)NC(=O)NC1c1cccc(Oc2ccccc2)c1	0
Cc1ccc2cc(Nc3nc(Nc4ccc(OC(F)(F)F)cc4)nc(N4CCCCC4)n3)ccc2n1	0
COC(=O)CCCCCN1C(=O)/C(=C\c2ccc(Br)cc2)SC1=S	0
Cc1ccc(Nc2nc(N/N=C/c3ccccc3Br)nc(Nc3ccc([N+](=O)[O-])cc3)n2)cc1C	1
CCOc1ccc(-c2noc(CSc3nnc(-c4ccccc4)n3-c3ccccc3)n2)cc1	0
CCCCCSc1nc2n(n1)C(c1ccc(Cl)cc1Cl)C1=C(CC(C)(C)CC1=O)N2	0
Cc1ccc(-c2csc3ncnc(N4CCC(Cc5ccccc5)CC4)c23)cc1	0
CCOCCC(=O)Nc1nnc(C2CC(=O)N(c3cc(C)cc(C)c3)C2)s1	0
COc1ccc(Nc2nc(Nc3ccc(OC)cc3OC)nc(N3CCN(C)CC3)n2)c(OC)c1	0
O=C1Nc2ccc(Br)cc2/C1=C1/NC(=S)N(c2ccccc2)C1=O	0
CC(C)c1nnc(NC(=O)Cn2c(=O)oc3ccccc32)s1	0
Cc1cc(Br)cc2c1NC(=O)/C2=C1\S/C(=N\c2ccc(F)cc2)NC1=O	0
COc1ccc(-c2nnc(Nc3ccc4c(c3)ncn4C)c3ccccc23)cc1	0
O=C(O)CCN1C(=O)/C(=C/c2ccc(-c3ccc(Br)cc3)o2)SC1=S	0
CC(C)CN(CC(C)C)c1nnc(NC(=O)Nc2ccc3c(c2)OCCO3)s1	0
O=C1c2[nH]nc(-c3ccccc3O)c2C(c2ccc(O)cc2)N1Cc1ccc(F)cc1	0
Clc1ccc(/C=N/Nc2nc(Nc3ccccc3)nc(Nc3ccccc3)n2)cc1Cl	0
O=[N+]([O-])c1ccc(Nc2nc(N/N=C/c3ccc(-c4ccc(F)c(Cl)c4)o3)nc(Nc3ccccc3)n2)cc1	0
O=C1NC(=S)S/C1=C\c1c(O)ccc2ccccc12	0
Cc1ccc(S(=O)(=O)Nc2cc3c(cc2N2CCOCC2)n(C)c(=O)n3C)c(C)c1	0
COc1c(Br)cc(Br)cc1/C=N/Nc1nc(Nc2ccc([N+](=O)[O-])cc2)nc(Nc2ccc(C)c(C)c2)n1	0
O=C(COCc1cc(-c2cccs2)on1)Nc1cc(-c2cccc(F)c2)no1	0
COc1cc(OC)c(NC(c2nnc(-c3ccccc3)o2)c2ccccc2Cl)cc1Cl	0
CN(c1nnc(NC(=O)Nc2ccccc2Br)s1)C1CCCCC1	0
COC(=O)C1=C(C)NC(=S)NC1c1ccc(C(C)C)cc1	0
Cc1cc(C)cc(N2CC(c3nnc(NC(=O)COc4ccc(Cl)cc4)s3)CC2=O)c1	0
COc1cc(-c2cc(NC(=O)COCc3cc(-c4ccco4)on3)on2)cc(OC)c1OC	0
CC(N/C=C1\C(=O)Nc2ccccc21)c1ccccc1	0
Cc1nc(Nc2ccc(NC(=O)Nc3ccc4c(c3)OCCO4)cc2)cc(NC2CCCCC2)n1	0
Cc1ccc(C2CC(C(F)(F)F)n3nc(C(=O)Nc4ccc(C(C)O)cc4)cc3N2)cc1	0
O=C1NC(=O)/C(=C\c2cccc(O)c2)S1	0
COc1ccc(Nc2nc(N/N=C(\C)c3ccc(F)cc3)nc(Nc3ccc([N+](=O)[O-])cc3)n2)cc1	0
CCn1c(C(=O)NCCCN2CCCC(C)C2)c(N2CCCC2=O)c2cc(OC)ccc21	0
COc1ccc(OC)c(NC(=O)Nc2nnc(N(C)C3CCCCC3)s2)c1	0
CSCCC(NS(=O)(=O)c1ccc2c(c1)oc(=O)n2C)C(=O)NC1CCCC(C)C1C	0
CCOc1ccccc1C1NC(=S)NC(C)=C1C(=O)OCCSCC	0
O=C(CN1C(=O)c2cccnc2Oc2ccc(Cl)cc21)N1CCc2ccccc21	0
COc1ccc(/C=C/C(=O)CC(=O)c2ccc(OC)cc2O)cc1	0
CC(=O)Oc1cc(O)c2c(c1)OC(c1ccc(OC(C)=O)c(OC(C)=O)c1)C(OC(C)=O)C2=O	0
CCOCCCN1C(=O)c2[nH]nc(-c3ccccc3O)c2C1c1ccc(C)cc1	0
COc1ccc(C(=O)/C=C/c2cc(OC)c(OC)c(OC)c2)c(O)c1	0
CCN(c1ccccc1)c1nnc(NC(=O)Nc2ccc(Br)cc2F)s1	0
Clc1ccc(CCNC(c2ccc(Br)cc2)c2nnc(-c3ccccc3)o2)cc1	0
O=C1Nc2ccc(Br)cc2/C1=N\NC(=O)c1cccc(Br)c1	0
C=CCN1C(=O)COc2ccc(NC(=O)c3csnn3)cc21	0
Cc1cc2c(cc1Br)NC(=O)C2=NNC(=O)c1cc2ccccc2cc1O	0
CCOC(=O)C1=C(C)NC(=S)NC1c1ccccc1	0
COc1ccc(OC)c(-c2noc(CSc3nnc(-c4ccccc4)n3-c3ccc(F)cc3)n2)c1	0
CC1CCCCC1NC(=O)C1CCC(CNS(=O)(=O)c2ccc3c(c2)C(C)(C)C(=O)N3C)CC1	0
CCOC(=O)C1=C(C)NC(=S)NC1/C=C/c1ccccc1	0
C=CCN1C(=O)COc2ccc(NC(=O)c3sc4cc(C)ccc4c3Cl)cc21	0
CCOc1cc(CNS(=O)(=O)c2ccc3c(c2)C(C)(C)C(=O)N3)cc(OCC)c1OCC	0
CN1C(=O)CSc2ccc(NC(=O)Nc3ccc(Cl)cn3)cc21	0
CN1C(=O)C(C)(C)c2cc(S(=O)(=O)NCC(=O)NCc3cccs3)ccc21	0
CCCCCOC(=O)C1=C(C)NC(=S)NC1c1ccccc1OC	0
CC1=C(C(=O)OCC(C)C)C(c2cccc([N+](=O)[O-])c2)NC(=S)N1	0
COc1ccc(OC)c(NC(=O)Nc2ccc(Nc3cc(N(C)C)nc(C)n3)cc2)c1	0
O=C1c2[nH]nc(-c3ccccc3O)c2C(c2cccc(O)c2)N1Cc1cccnc1	0
CCN(CC)CCOC(=O)c1ccc(O)c(OC)c1	0
Cc1cc2c(cc1Br)NC(=O)/C2=N\NC(=O)c1ccc(O)cc1O	0
Cn1c(=O)c2c(ncn2CC(=O)Nc2nnc(C3CC(=O)N(c4ccccc4)C3)s2)n(C)c1=O	0
Cc1cc(C)c(C)c(S(=O)(=O)Nc2cc3c(cc2SC2CCCCC2)n(C)c(=O)n3C)c1	0
Cc1cc(C)c2c(c1)/C(=C1/NC(=S)NC1=O)C(=O)N2	0
COc1ccc(/C=C2\SC(=S)NC2=O)cc1O	0
Cn1nc(C(=O)NCCCN2CCOCC2)c2c1-c1ccccc1S(=O)(=O)C2	0
COc1cc(-c2nc3n(n2)C(c2ccncc2)C2=C(CCCC2=O)N3)cc(OC)c1OC	0
O=C(Nc1c(F)cc(F)cc1Br)c1cc2nc(-c3cccs3)cc(C(F)(F)F)n2n1	0
O=C(Nc1nnc(C2CC(=O)N(c3ccc(Cl)cc3)C2)s1)c1ccco1	0
CC1=C(C(=O)OCc2ccc(C)cc2)C(c2cccc(O)c2)NC(=O)N1	0
CCOCCCN1C(=O)c2[nH]nc(-c3ccccc3O)c2C1c1ccccc1F	0
CCOC(=O)C1=C(C)NC(=S)N(C(C)=O)C1c1ccccc1	0
CCCCCSc1nc2n(n1)C(c1ccc(Br)cc1)C1=C(CC(C)(C)CC1=O)N2	0
COc1ccc(Nc2nc(Nc3ccc(OC)cc3)nc(N3CCCCCC3)n2)cc1	0
Cc1c(Cl)ccc2c1NC(=O)/C2=C1\S/C(=N\c2ccc(Br)cc2)NC1=O	0
CCN1C(=O)/C(=C\c2ccc(-c3ccc(F)c(Cl)c3)o2)SC1=S	0
CCOc1cc(C2NC(=S)NC(C)=C2C(=O)OC)cc(I)c1O	0
COc1cc(OC)c(NC(c2ccc(F)cc2)c2nnc(-c3ccccc3)o2)cc1Cl	0
Cc1ccc2c(c1)N(CCC(=O)NCc1ccco1)C(=O)c1cccnc1O2	0
CCC(C)N(CCNC(=O)c1nn(C)c2c1CS(=O)(=O)c1ccccc1-2)Cc1ccco1	0
CCCCN1C(=O)COc2ccc(NC(=O)c3cc(-c4cccs4)on3)cc21	0
O=C(CN1C(=O)c2cccnc2Oc2ccccc21)N1CCC2(CC1)OCCO2	0
CCOC(=O)C1=C(C)NC(=S)NC1c1ccc(OC)cc1	0
O=C1NC(=S)S/C1=C/c1ccc(OC(=O)c2ccccc2)cc1	0
Cc1nc(N2CCOCC2)cc(N2CCN(C(=O)Nc3ccccc3Cl)CC2)n1	0
COc1ccc(-n2c(C)nnc2SCc2nc(-c3ccc(Cl)cc3)no2)cc1	0
O=C(Cn1ncc2c1-c1ccccc1OC2)Nc1cc(-c2cccc(Cl)c2)no1	0
Cc1c(Cl)ccc2c1NC(=O)/C2=C1\NC(=S)NC1=O	0
Cc1ccccc1CSc1nc2n(n1)C(c1cccs1)C1=C(CCCC1=O)N2	0
CCn1c(C(=O)NCCN2CCCCC2C)c(N2CCCC2=O)c2cc(OC)ccc21	0
CCN(CC)CCNC(=O)c1nn(C)c2c1CS(=O)(=O)c1ccccc1-2	0
CN(c1nnc(NC(=O)Nc2cccc(Br)c2)s1)C1CCCCC1	0
CCOc1ccccc1C1C2=C(CC(C)(C)CC2=O)Nc2[nH]nc(-c3ccc(C)cc3)c21	0
CCOCCOC(=O)C1=C(C)NC(=S)NC1c1cc(OC)ccc1OC	0
COc1ccc(-n2nc(C)c3c2NC(=O)CSC3c2cccs2)cc1	0
CC1CCCCN1c1nnc(NC(=O)Nc2cc(F)ccc2F)s1	0
CCC(C)NC(=O)c1cc2n(n1)C(C(F)(F)F)CC(c1ccc(F)cc1)N2	0
CC(=O)Nc1nc2ccc(NC(=O)c3sc4ccccc4c3Cl)cc2s1	0
CN(c1nnc(NC(=O)Nc2ccc(F)c(Cl)c2)s1)C1CCCCC1	0
CC1CCCCN1CCCNC(=O)CCCN1C(=O)c2cccnc2Oc2ccc(Cl)cc21	0
Clc1cccc(C(Nc2ccc(Br)cc2)c2nnc(-c3ccccc3)o2)c1	0
Cc1noc(/C=C/c2cccs2)c1S(=O)(=O)N1CCCC(C(=O)N2CCC(C)CC2)C1	0
CCOC(=O)C1=C(C)NC(=S)NC1c1c(OCC(=O)OC)ccc2ccccc12	0
O=C1COc2ccc(NC(=O)c3cc4ccccc4s3)cc2N1	0
Cc1ccc2c(c1)N(CCC(=O)NCCc1cccs1)C(=O)c1cccnc1O2	0
CCOC(=O)C1=C(C)NC(=S)NC1c1ccc(OC)cc1OC	0
Fc1ccc(C(NCCc2ccc(Cl)cc2)c2nnc(-c3ccccc3)o2)c(Cl)c1	0
CC1CCCCN1c1nc(Nc2ccc(F)cc2)nc(Nc2ccc(F)cc2)n1	0
Fc1ccc(Nc2nc(Nc3ccc(F)cc3F)nc(N3CCOCC3)n2)cc1	0
Cc1ccc(Nc2nc(Nc3ccc(C)cc3)nc(-n3ccnc3)n2)cc1	0
COc1ccc(Nc2nnc(-c3ccc(N4CCOCC4)c([N+](=O)[O-])c3)c3ccccc23)cc1	0
O=C1c2[nH]nc(-c3ccccc3O)c2C(c2cccc(Cl)c2)N1Cc1ccncc1	0
CC1CCCN(c2nnc(NC(=O)Nc3cc(F)ccc3F)s2)C1	0
O=C1Nc2ccccc2/C1=N\NC(=O)c1ccccc1I	0
O=C1NC(=S)S/C1=C\c1ccccc1OS(=O)(=O)c1ccccc1	0
CC(C)c1ccc(C2c3c(-c4ccccc4O)n[nH]c3C(=O)N2Cc2ccncc2)cc1	0
O=c1c2ccccc2oc2cc(O)cc(O)c12	0
CCCCCCOC(=O)C1=C(C)NC(=S)NC1c1ccccc1OCCC	0
CSCCC(NS(=O)(=O)c1ccc2c(c1)oc(=O)n2C)C(=O)NC1CCCC1	0
CCCCC1CCC(C(=O)Nc2cc(-c3ccc(F)cc3)no2)CC1	0
COc1ccc(-c2noc(CSc3nnc(Cc4ccccc4)n3-c3ccc(OC)cc3)n2)cc1	0
CCOC(=O)c1c(NC(=O)Cc2nn(C)c(=O)c3ccccc23)sc(C)c1C	0
Cc1nc(Nc2ccc(NC(=O)Nc3ccc(Cl)cc3)cc2)cc(N2CCOCC2)n1	0
Fc1ccc(CNC(c2ccc(Br)cc2)c2nnc(-c3ccccc3)o2)cc1	0
Cc1ccc(-c2nnc(NCc3nc4ccccc4[nH]3)c3ccccc23)cc1S(=O)(=O)N1CCCCC1	0
O=C1NC(=S)S/C1=C/c1cc(Cl)c(O)c(Cl)c1	0
CC1CCN(C(=O)C2CCCN(S(=O)(=O)c3ccc4c(c3)C(C)(C)C(=O)N4C)C2)CC1	0
CCOC(=O)C1CCCN(S(=O)(=O)c2ccc3c(c2)C(C)(C)C(=O)N3C)C1	0
Cc1cccc2c(=O)c3c(O)cc(O)cc3oc12	0
O=C(CCCN1C(=O)c2cccnc2Oc2ccccc21)N1CCN(C2CCCCC2)CC1	0
CC1CCN(c2nc(Nc3ccc(F)cc3)nc(Nc3ccc(F)cc3)n2)CC1	0
CC1CCCN(CCCNC(=O)c2nn(C)c3c2CS(=O)(=O)c2ccccc2-3)C1	0
CN1C(=O)/C(=C2\S/C(=N\c3ccc(Br)cc3)NC2=O)c2cc(Br)ccc21	0
COc1cccc(OCCNS(=O)(=O)c2cc3oc(=O)n(C)c3cc2Cl)c1	0
COc1ccc(/C=C2/SC(=O)NC2=O)c(OC)c1	0
C=CCOc1ccc(C2c3c(-c4ccccc4O)n[nH]c3C(=O)N2Cc2cccnc2)cc1	0
Cn1nc(C(=O)NCc2ccccn2)c2c1-c1ccccc1S(=O)(=O)C2	0
Cc1nn(-c2nc3ccccc3s2)c2c1C(c1ccc(Br)cc1)SCC(=O)N2	0
O=C1c2[nH]nc(-c3ccccc3O)c2C(c2cccc(O)c2)N1Cc1ccncc1	0
Cc1nc(Nc2ccc(NC(=O)Nc3cccc(F)c3)cc2)cc(N2CCCC2)n1	0
Cc1nnsc1C(=O)Nc1ccc2c(c1)N(C)C(=O)CO2	0
CN(C)c1ccc(-c2nc3n(n2)C(c2ccc(Cl)cc2)C2=C(CCCC2=O)N3)cc1	0
O=C1CCCC2=C1C(c1ccc(C(F)(F)F)cc1)c1c(nn(-c3ccccc3)c1O)N2	0
CCOC(=O)C1=C(C)NC(=S)NC1c1ccc(O)cc1	0
COc1ccc(NC(=O)Nc2ccc(Nc3cc(N4CCCC4)nc(C)n3)cc2)c(OC)c1	0
O=C(Nc1cccc(C(F)(F)F)c1)Nc1nnc(N2CCCC2)s1	0
Cc1ccc(CSc2nc3n(n2)C(c2c(Cl)cccc2Cl)C2=C(CC(C)(C)CC2=O)N3)c(C)c1	0
COc1cc(OC)c(NC(=O)Nc2ccc(Nc3cc(N(C)C)nc(C)n3)cc2)cc1Cl	0
Cc1ccc(Nc2nc(N/N=C\c3ccncc3)nc(Nc3ccc([N+](=O)[O-])cc3)n2)cc1C	0
CCc1ccc(-c2n[nH]c3c2C(c2cccs2)C2=C(CC(C)(C)CC2=O)N3)cc1	0
CSc1ccc(C2SCC(=O)Nc3c2c(C)nn3-c2ccc(Cl)cc2)cc1	0
O=C1CCCC2=C1C(c1cccs1)n1nc(SCc3cccc(F)c3)nc1N2	0
CCOc1ccc(-n2c(SCc3nc(-c4cccs4)no3)nnc2-c2ccncc2)cc1	0
COc1ccc(OC)c(-c2noc(CSc3nnc(Cc4ccccc4)n3-c3ccccc3)n2)c1	0
COc1ccc(Nc2nnc(-c3ccc(C)c(S(=O)(=O)NCC4CCCO4)c3)c3ccccc23)cc1	0
CC1(C)C(=O)Nc2ccc(S(=O)(=O)NCc3ccccc3Cl)cc21	0
Cc1cc(C)c(NC(=O)C(C)Sc2nc3c(c(=O)n(C)c(=O)n3C)n2C)c(C)c1	0
COCCNC(=O)c1cc2n(n1)C(C(F)(F)F)CC(c1ccc(Cl)c(Cl)c1)N2	0
O=C(O)CCCN1C(=O)/C(=C\c2ccco2)SC1=S	0
COC(=O)CC1Cn2c(nc3ccccc32)NC1=O	0
Cc1nc(Nc2ccc(NC(=O)Nc3cc(F)cc(F)c3)cc2)cc(N(C)C)n1	0
CN1C(=O)CSc2ccc(NC(=O)Nc3ccc(Cc4ccncc4)cc3)cc21	0
COc1ccccc1Nc1nc(Nc2ccccc2OC)nc(N2CCOCC2)n1	0
CC1CCCN(c2nnc(NC(=O)Nc3ccc4c(c3)OCCO4)s2)C1	0
Cc1ccc(-n2c(SCc3nc(-c4ccccc4C)no3)nnc2-c2ccncc2)cc1C	0
CCCN1C(=O)/C(=C\c2ccc(-c3ccc(C(=O)OCC)cc3)o2)SC1=S	0
O=C(CCSc1ccccc1)Nc1nnc(C2CC(=O)N(c3ccc(Cl)cc3)C2)s1	0
Cc1noc(/C=C/N(C)C)c1S(=O)(=O)N1CCCC(C(=O)NC2CCCC2)C1	0
Clc1ccccc1-c1ccc(/C=N/Nc2nc(Nc3ccccc3)nc(Nc3ccccc3)n2)o1	0
O=[N+]([O-])c1ccc(Nc2nc(N/N=C/c3ccccc3I)nc(Nc3ccccc3)n2)cc1	1
Cc1ccc(-c2noc(CSc3nnc(-c4ccncc4)n3-c3ccc(C)c(C)c3)n2)cc1	0
Cc1nc(Nc2ccc(NC(=O)Nc3ccccc3C(F)(F)F)cc2)cc(N2CCCC2)n1	0
CCOc1ccc(OCC)c(NS(=O)(=O)c2ccc3c(c2)C(C)(C)C(=O)N3C)c1	0
Cn1c(=O)oc2cc(S(=O)(=O)NCC(c3ccccc3)S(=O)(=O)c3cccs3)ccc21	0
CN(C)c1ccc(/C=C2/N=C(/C=C/c3ccccc3)OC2=O)cc1	0
Cc1nn(-c2nc3ccccc3s2)c2c1C(c1cccc(F)c1F)SCC(=O)N2	0
COc1ccc(-c2n[nH]c3c2C(c2cc(OC)c(OC)cc2OC)C2=C(CC(C)(C)CC2=O)N3)cc1	0
COc1ccc(OC)c(NC(=O)Nc2nnc(N3CCCC3)s2)c1	0
Cc1nc(N2CCN(C)CC2)cc(N2CCN(C(=O)Nc3cccc(F)c3)CC2)n1	0
COCCOC(=O)C1=C(C)NC(=S)NC1c1ccc(C)cc1	0
Brc1ccc(/C=N/Nc2nc(Nc3ccccc3)nc(Nc3ccccc3)n2)cc1	0
CCOc1ccc(-c2noc(CSc3nnc(Cc4ccccc4)n3-c3ccccc3)n2)cc1	0
CN(CCNC(=O)c1nn(C)c2c1CS(=O)(=O)c1ccccc1-2)Cc1ccccc1	0
CCn1nc(CC(=O)NC(COc2ccc(OC)cc2)C(C)C)c2ccccc2c1=O	0
Cc1ccccc1C1C2=C(CCCC2=O)Nc2nc(SCc3ccc(-c4ncc(-c5ccccc5)o4)cc3)nn21	0
N#Cc1cc(C#N)c(SCC(=O)Nc2ccccc2Br)nc1N	0
CCOC(=O)C1=C(C)N(C)C(=S)NC1c1ccc(OC)cc1	0
C=CCN1C(=O)/C(=C\c2ccc(-c3ccc(C(=O)O)cc3)o2)SC1=S	0
O=C1CCCC2=C1C(c1ccc([N+](=O)[O-])cc1)n1nc(SCc3ccc(-c4ncc(-c5ccccc5)o4)cc3)nc1N2	0
Cc1ccc(Nc2cc(Nc3ccc(NC(=O)C(C)(C)C)cc3)nc(C)n2)cc1	0
O=C1NC(=O)/C(=C\c2ccccc2C(F)(F)F)S1	0
Cc1nc(Nc2ccc(NC(=O)C(C)(C)C)cc2)cc(N(C)C)n1	0
O=C1c2[nH]nc(-c3ccccc3O)c2C(c2ccc(O)cc2)N1Cc1ccncc1	0
CN(Cc1ccco1)C(=O)c1ccc(CNS(=O)(=O)c2ccc3c(c2)C(C)(C)C(=O)N3C)cc1	0
Cc1cc(NC(=O)Nc2ccc3c(c2)N(C)C(=O)CS3)ccc1Br	0
COc1cc(OC)c(NC(=O)Nc2ccc(Nc3cc(N4CCOCC4)nc(C)n3)cc2)cc1Cl	0
CCN1C(=O)/C(=C\c2ccc(-c3ccc(C(=O)OC)cc3)o2)SC1=S	0
C=CCOC(=O)C1=C(C)NC(=S)NC1c1ccccc1OCC	0
O=C(O)CN1C(=O)/C(=C\c2ccc(-c3ccc(Br)cc3)o2)SC1=S	0
Cc1nc(Nc2ccc(NC(=O)Nc3ccccc3Cl)cc2)cc(N2CCOCC2)n1	0
CN1C(=O)CSc2ccc(NC(=O)NCc3ccc(Cl)cc3)cc21	0
CC(=O)Nc1ccc(NC(=O)Nc2ccc3c(c2)N(C)C(=O)CS3)cc1	1
Cc1nc(N2CCOCC2)cc(N2CCN(C(=O)Nc3ccccc3C(F)(F)F)CC2)n1	0
Cc1ccc(-c2noc(CSc3nnc(C)n3-c3cccc(C)c3)n2)cc1	0
O=C(CCCN1C(=O)c2cccnc2Oc2ccc(Cl)cc21)NCCCN1CCCC1=O	0
Cn1nc(CC(=O)NCCN2C(=O)CSC2=O)c2ccccc2c1=O	0
Cc1cc(C)cc(NC(=O)Nc2nnc(N3CCCC3)s2)c1	0
Cc1ccc(CNC(=O)Nc2ccc3c(c2)N(C)C(=O)CS3)cc1	0
O=C(NCCN1CCOCC1)c1cc2nc(-c3cccs3)cc(C(F)(F)F)n2n1	0
COc1cc(C2C3=C(CC(C)CC3=O)Nc3nc(C)nn32)cc(OC)c1OC	0
O=C(NCCc1ccc(Cl)cc1)C12CC3CC(CC(C3)C1)C2	0
COc1ccc(Nc2nc(=S)[nH]c3cc(OC)c(OC)cc23)cc1	0
O=C(Nc1nc2ccc(NC(=O)C34CC5CC(CC(C5)C3)C4)cc2s1)C1CCCCC1	0
Brc1ccc(NC(c2ccccc2)c2nnc(-c3ccccc3)o2)cc1	0
Cn1nc(C(=O)NCc2cccs2)c2c1-c1ccccc1S(=O)(=O)C2	0
CC(C)Oc1cc(O)c2c(=O)cc(-c3ccccc3)oc2c1	0
CCC1CCCCN1CCCNC(=O)CN1C(=O)c2cccnc2Oc2ccc(C)cc21	0
O=C1N/C(=N/c2ccc(Cl)cc2)S/C1=C1\C(=O)Nc2ccc(Cl)cc21	0
Cc1nc(N2CCN(C)CC2)cc(N2CCN(C(=O)Nc3ccccc3)CC2)n1	0
Fc1ccc(/C=N/Nc2nc(Nc3ccccc3)nc(Nc3ccccc3)n2)cc1	0
COc1ccc(/C=C/C(=O)CC(=O)c2ccccc2O)cc1	0
COCCNC(=O)c1cc2n(n1)C(C(F)(F)F)CC(c1ccc(Cl)cc1)N2	0
CCOc1cc(O)c2c(=O)cc(-c3ccccc3)oc2c1	0
CCOC(=O)C1=C(C)NC(=S)NC1c1cc(C(C)C)c(OC)cc1C	0
O=[N+]([O-])c1ccc(Nc2nc(N/N=C/c3ccc(F)cc3)nc(Nc3ccccc3)n2)cc1	0
O=C(Nc1nc2ccccc2s1)c1cc2c(Cl)nc3ccccc3c2s1	0
O=C(Nc1cc([N+](=O)[O-])ccc1Cl)c1cc(Cl)ccc1Cl	0
Brc1ccc(C(NCCc2ccccc2)c2nnc(-c3ccccc3)o2)cc1	0
O=C(O)CCN1C(=O)/C(=C/c2ccccc2F)SC1=S	0
COc1ccc(-n2c(C)nnc2SCc2nc(-c3ccc(OC)c(OC)c3)no2)cc1	0
COc1ccc(-c2noc(CSc3nnc(-c4ccncc4)n3-c3ccc(F)cc3)n2)c(OC)c1	0
O=C(Cn1c(=O)oc2ccccc21)Nc1nnc(SCC(=O)c2ccccc2)s1	0
O=C1OC(c2cc(Cl)ccc2Cl)=N/C1=C\c1cccnc1	0
O=C(O)CC1Cn2c(nc3ccccc32)NC1=O	0
C=CCN1C(=O)COc2ccc(NC(=O)c3cccc4ccccc34)cc21	0
Cc1ccc(-c2noc(CSc3nnc(C)n3-c3ccc(F)cc3)n2)cc1	0
O=C(Nc1cc(-c2ccc(F)c(F)c2)no1)c1cccs1	0
CCCCN(C)c1nnc(NC(=O)Nc2ccc3c(c2)OCCO3)s1	0
CCOCCCN1C(=O)c2[nH]nc(-c3ccccc3O)c2C1c1cccc(O)c1	0
Cc1nc(Nc2ccc(NC(=O)c3cc4ccccc4oc3=O)cc2)cc(N2CCCC2)n1	0
C=CCn1c(SCC(=O)Nc2ccc3c(c2)OCCO3)nc2c1c(=O)n(C)c(=O)n2C	0
COc1cc(-c2cc(NC(=O)c3noc4c3CCCC4)on2)cc(OC)c1OC	0
COc1ccccc1-c1noc(CSc2nnc(-c3ccncc3)n2-c2ccccc2)n1	0
CCOc1ccccc1C1NC(=S)NC(C)=C1C(=O)OCC(C)C	0
O=C(c1cc2nc(-c3cccs3)cc(C(F)(F)F)n2n1)N1CCCC1c1ccccc1F	0
CC1=C(C(=O)OCCc2ccccc2)C(c2cccc(O)c2)NC(=O)N1	0
Cc1c(C(=O)Nc2cc(-c3ccc(F)c(F)c3)no2)oc2ccc(Cl)cc12	0
Cc1nc(N2CCN(C)CC2)cc(N2CCN(C(=O)Nc3ccccc3Cl)CC2)n1	0
Cc1ccc(N2CC(c3nnc(NC(=O)C(C)(C)C)s3)CC2=O)cc1Cl	0
O=C(Nc1cc(Cl)ccc1Cl)c1nn2c(C(F)(F)F)cc(-c3cccs3)nc2c1Br	0
CSc1ccc(C2SCC(=O)Nc3c2c(-c2ccccc2)nn3-c2nc(C)cc(C)n2)cc1	0
O=S(=O)(NC(c1ccc(Cl)cc1)c1nnc(-c2ccccc2)o1)c1ccc(F)c(Cl)c1	0
Cc1cccc(Nc2nc(Nc3cccc(C)c3)nc(N3CCOCC3)n2)c1	0
O=C1/C(=C\c2ccc(-c3ccc(Br)cc3)o2)SC(=S)N1CC1CCCO1	0
CC(C)c1ccc(C2c3c(-c4ccccc4O)n[nH]c3C(=O)N2Cc2cccnc2)cc1	0
COc1ccc(-c2cc3nc(-c4ccccc4)cc(-c4ccccc4)n3n2)cc1	0
Cc1cc(C)cc(N2CC(c3nnc(NC(=O)CN4C(=O)c5ccccc5C4=O)s3)CC2=O)c1	0
O=C1CSC(c2ccsc2)c2c(-c3ccc(Cl)cc3)nn(-c3ccccc3)c2N1	0
c1ccc(Nc2nc(Nc3ccccc3)nc(N3CCCCCC3)n2)cc1	0
O=C(CCCN1C(=O)c2cccnc2Oc2ccccc21)NCCc1cccs1	0
Cc1ccc(-n2c(SCc3nc(-c4ccccc4C)no3)nnc2-c2ccccc2)cc1	0
COc1cc(C2c3c(-c4ccccc4O)n[nH]c3C(=O)N2Cc2ccncc2)cc(OC)c1OC	0
COc1ccccc1-c1noc(CSc2nnc(-c3ccccc3)n2-c2ccccc2)n1	0
O=C1NC(=S)N/C1=C1\C(=O)Nc2ccc(I)cc21	0
CCCCCOC(=O)C1=C(C)NC(=S)NC1c1ccccc1OCC	0
Cc1nc2n(n1)C(c1ccccn1)C1=C(CC(C)CC1=O)N2	0
Cc1ccc(-c2nnc(Nc3ccc(OC(F)(F)Cl)cc3)c3ccccc23)cc1S(=O)(=O)NC(C)(C)C	0
CCOc1ccccc1C1NC(=S)NC(C)=C1C(=O)OCCc1ccccc1	0
COc1ccc(Nc2nc(N/N=C/c3ccc(F)cc3)nc(Nc3ccc([N+](=O)[O-])cc3)n2)cc1	1
O=C(O)CCN1C(=O)/C(=C/c2ccc(-c3ccc(Cl)cc3Cl)o2)SC1=S	0
CN1C(=O)C(C)(C)c2cc(S(=O)(=O)N3CCCC(C(=O)NCc4ccco4)C3)ccc21	0
O=C1Nc2c(Br)cc(Br)cc2/C1=N\NC(=O)c1ccc(F)cc1	0
CCN(CC)c1nc(Nc2ccc(C)c(C)c2)nc(Nc2cc(C)ccc2C)n1	0
Cn1c(C(=O)NCc2cccs2)c(N2CCCC2=O)c2cc(F)ccc21	0
CN1C(=O)CSc2ccc(NC(=O)NCCCc3ccccc3)cc21	0
CCOC(=O)COc1ccc2ccccc2c1C1NC(=S)NC(C)=C1C(=O)OCC	0
C=CCOc1ccc(C2SCC(=O)Nc3c2c(-c2ccccc2)nn3-c2nc(C)cc(C)n2)cc1	0
COc1ccc2[nH]c(C(=O)NCc3cc(Br)ccc3OC)c(N3CCCC3=O)c2c1	0
Clc1ccc(-c2ccc(/C=N/Nc3nc(Nc4ccccc4)nc(Nc4ccccc4)n3)o2)cc1	1
CC(=O)Nc1ccc(NC(=O)c2nn(-c3ccc(F)cc3)ccc2=O)cc1	0
S=C(NNc1nc(Nc2ccccc2)nc(Nc2ccccc2)n1)NC1CCCCC1	0
Cc1ccc(Cl)cc1NC(=O)Nc1nnc(N(CC(C)C)CC(C)C)s1	0
COc1cc(-c2cc(NC(=O)COCc3cc(-c4ccc(F)cc4)on3)on2)cc(OC)c1OC	0
Cc1nc(Nc2ccc(NC(=O)Nc3ccccc3F)cc2)cc(N2CCOCC2)n1	0
CCOC(=O)C1=C(C)NC(=O)NC1c1ccc(O)c(OC)c1	0
O=C1CCCC2=C1C(c1ccccc1[N+](=O)[O-])n1nc(SCc3ccc(-c4ncc(-c5ccccc5)o4)cc3)nc1N2	0
CCOc1cc(C#N)c(NC(=O)CSc2nc3c(c(=O)n(C)c(=O)n3C)n2C)cc1OCC	0
COC(=O)c1ccc(C2c3c(-c4ccccc4O)n[nH]c3C(=O)N2Cc2ccc(OC)cc2)cc1	0
CCOC(=O)Cn1c(=O)oc2cc(S(=O)(=O)NCC3CCCO3)ccc21	0
CCOC(=O)C1=C(C)NC(=O)NC1c1ccc(O)cc1	0
Cc1cc(NC(=O)Nc2nnc(N(CC(C)C)CC(C)C)s2)ccc1Br	0
O=C(NC1CCCC1)c1cc2n(n1)C(C(F)(F)F)CC(c1ccccc1)N2	0
Brc1cccc(/C=N/Nc2nc(Nc3ccccc3)nc(Nc3ccccc3)n2)c1	0
CC1=C(C(=O)OCc2ccccc2)C(c2cccc(O)c2)NC(=O)N1	0
C=CCN1C(=O)COc2ccc(NC(=O)c3oc4cc(C)cc(C)c4c3C)cc21	0
O=C1c2[nH]nc(-c3ccccc3O)c2C(c2cccc(Br)c2)N1Cc1ccncc1	0
Cc1cc(C)cc(N2CC(c3nnc(NC(=O)c4cccs4)s3)CC2=O)c1	0
CCOC(=O)COc1ccc(C2NC(=S)NC(C)=C2C(=O)OCC)cc1OC	0
Cc1ccc(-c2n[nH]c3c2C(c2ccc(Br)cc2)C2=C(CC(C)(C)CC2=O)N3)cc1	0
Cc1ccc(-c2noc(CSc3nnc(Cc4ccccc4)n3-c3ccc(C)c(C)c3)n2)cc1	0
Cc1nc(Nc2ccc(NC(=O)Nc3ccc(F)cc3)cc2)cc(NC2CCCCC2)n1	1
Cc1nc(Nc2ccc(NC(=O)Nc3cccc(Cl)c3)cc2)cc(N2CCOCC2)n1	0
Cc1nc(Nc2ccc(NC(=O)Nc3ccccc3)cc2)cc(N2CCOCC2)n1	0
CCOC(=O)C1=C(C)N=C(SCc2ccc(C(=O)O)cc2)NC1c1ccc(OCC)cc1	0
O=C(Nc1ccc2c(c1)OCCO2)Nc1nnc(N2CCCCCC2)s1	0
CC(NC(=O)c1nn(C)c2c1CS(=O)(=O)c1ccccc1-2)c1ccccc1	0
CN1C(=O)/C(=C\c2ccc(-c3ccccc3C(=O)O)o2)SC1=S	0
Cc1ccc(-n2c(SCc3nc(-c4cccs4)no3)nnc2-c2ccncc2)cc1	0
CCN1C(=O)/C(=C\c2ccc(-c3ccc(F)cc3)o2)SC1=S	0
O=C(Nc1cc(Cl)ccc1Cl)c1cc(Cl)cc(Cl)c1O	0
O=C1NC(=S)S/C1=C/c1ccc(O)c(Br)c1	0
Fc1ccccc1-c1nnc(C(Nc2ccc(Br)cc2)c2ccccc2)o1	0
CCCOc1ccccc1C1NC(=S)NC(C)=C1C(=O)OCc1ccccc1	0
CC(NC(=O)CCCN1C(=O)c2cccnc2Oc2ccc(Cl)cc21)C12CC3CC(CC(C3)C1)C2	0
CCN1C(=O)/C(=C\c2ccc(-c3ccc(C(=O)O)cc3)o2)SC1=S	0
O=C(Nc1cccc2ccccc12)c1nn2c(C(F)(F)F)cc(-c3cc(Br)cs3)nc2c1Br	0
Brc1ccc(C(NCc2ccccc2)c2nnc(-c3ccccc3)o2)cc1	0
CC1CCN(S(=O)(=O)c2ccc3ncn(CC(=O)NCCN(C)C)c(=O)c3c2)CC1	0
Cn1nc(C(=O)NCCN2CCOCC2)c2c1-c1ccccc1S(=O)(=O)C2	0
CCCCCSc1nc2n(n1)C(c1cccc(Br)c1)C1=C(CC(C)(C)CC1=O)N2	0
CCCCOC(=O)C1=C(C)NC(=S)NC1c1ccccc1OC	0
Cc1ccc(C)c(NC(=O)Nc2nnc(N3C(C)CCCC3C)s2)c1	0
COc1ccc(Nc2nc(N/N=C(\C)c3ccc(N)cc3)nc(Nc3ccc([N+](=O)[O-])cc3)n2)cc1	0
Cc1ccc2c(c1)N(CCC(=O)NCc1ccc(OC(C)C)cc1)C(=O)c1cccnc1O2	0
CCc1ccc(-n2c(SCc3nc(-c4ccccc4C)no3)nnc2-c2ccncc2)cc1	0
CCc1ccc(-c2n[nH]c3c2C(c2cc(OC)c(OC)cc2OC)C2=C(CC(C)(C)CC2=O)N3)cc1	0
CCOC(=O)C1=C(C)NC(=S)NC1c1cccc(Cl)c1	0
CCOC(=O)C1=C(C)NC(=S)NC1c1ccc(SC)cc1	0
O=C1NC(=O)/C(=C\c2ccc3ccccc3c2)S1	0
O=C1Nc2ccc(Cl)cc2/C1=N/NC(=O)c1cc(Br)ccc1O	0
COC(=O)c1ccc(-c2nn(C)c(=O)c3ccccc23)cc1	0
Clc1ccc(C(Nc2ccc(Br)cc2)c2nnc(-c3ccccc3)o2)cc1	0
COc1ccc(-c2noc(CSc3nnc(-c4ccncc4)n3C)n2)c(OC)c1	0
Clc1ccc(-c2csc3ncnc(N4CCc5ccccc5C4)c23)cc1	0
Cc1cc(C)nc(-n2nc(-c3ccccc3)c3c2NC(=O)CSC3c2ccc(F)cc2F)n1	0
CCCCSc1nc2n(n1)C(c1cccs1)C1=C(CCCC1=O)N2	0
CCOC(=O)Cc1nnc(NC(=O)CSc2nc(C)cc(C)n2)s1	0
CCC(C)C1Nc2ccc(C(=O)NCCCOC(C)C)cc2NC1=O	0
CCOCCOC(=O)C1=C(C)NC(=O)NC1c1cccc(O)c1	0
CCCCCSc1nc2n(n1)C(c1ccccc1OCC)C1=C(CC(C)(C)CC1=O)N2	0
O=C1CCCC2=C1C(c1ccc(-c3ncc(-c4ccccc4)o3)cc1)n1nc(SCc3ccccc3)nc1N2	0
C=CCN1C(=O)COc2ccc(NC(=O)c3oc4ccccc4c3C)cc21	0
CCOC(=O)C1=C(C)NC(=O)NC1c1ccc(OCC)c(OCC)c1	0
Cc1cc(C)nc(-n2nc(-c3ccccc3)c3c2NC(=O)CSC3c2ccccc2Cl)n1	0
O=C(Nc1nnc(N2CCCCCC2)s1)Nc1ccc(Br)cc1F	0
CCc1ccc(NS(=O)(=O)c2ccc3c(c2)C(C)(C)C(=O)N3)cc1	0
C=CCOc1ccc(C2SCC(=O)Nc3c2c(C)nn3-c2nc3ccccc3s2)cc1OC	0
COc1ccc(NC(=O)Nc2ccc(Nc3cc(N4CCCC4)nc(C)n3)cc2)cc1Cl	0
O=C1c2[nH]nc(-c3ccccc3O)c2C(c2ccccc2F)N1Cc1cccnc1	0
O=C1CCCC2=C1C(c1ccc(Br)cc1)n1nc(SCc3ccc([N+](=O)[O-])cc3)nc1N2	0
CC1CCCCN1CCNC(=O)c1nn(C)c2c1CS(=O)(=O)c1ccccc1-2	0
COc1cc2c(cc1NS(=O)(=O)c1c(C)noc1C)n(C)c(=O)n2C	0
C(=N/Nc1nc(Nc2ccccc2)nc(Nc2ccccc2)n1)\c1ccncc1	0
Cc1ccc(Nc2nc(Nc3ccc(C)cc3)nc(-n3sc(=S)nc3C)n2)cc1	0
COc1cc(C2NC(=S)NC(C)=C2C(=O)OC(C)(C)C)cc(OC)c1OC	0
O=[N+]([O-])c1ccc(Cl)c(-c2ccc(/C=N/Nc3nc(Nc4ccccc4)nc(Nc4ccccc4)n3)o2)c1	1
COc1ccc2c(c1)c(N1CCCC1=O)c(C(=O)NCc1cccs1)n2C	0
COc1ccc(-c2oc3ncnc(NCc4ccccc4)c3c2-c2ccc(OC)cc2)cc1	0
CN(C)c1ccc(-c2nc3n(n2)C(c2cccnc2)C2=C(CC(C)(C)CC2=O)N3)cc1	0
O=C(O)CCN1C(=O)/C(=C\c2ccc(-c3ccc(Cl)c(Cl)c3)o2)SC1=S	0
COc1ccc(N2C(=O)/C(=C3/C(=O)Nc4ccc(Br)cc43)NC2=S)cc1	0
CSc1ccc(/C=N/Nc2nc(Nc3ccccc3)nc(Nc3ccccc3)n2)cc1	0
CC(=O)C1=C(O)[C@]2(C)C(=CC1=O)Oc1c(C(C)=O)c(O)c(C)c(O)c12	0
O=C1c2c(O)cc(O)cc2OC(c2ccc(O)c(O)c2)C1O	0
Clc1ccc(Nc2nc(Nc3ccc(Cl)cc3)nc(N3CCOCC3)n2)cc1	0
O=C(c1cc2nc(-c3cccs3)cc(C(F)(F)F)n2n1)N1CCCC1c1cccs1	0
O=C1NC(=S)S/C1=C/c1cc(Br)c(O)c(Br)c1	0
CCOC(=O)C1=C(C)NC(=S)NC1c1cc(OC)ccc1OC	0
Cc1nc(Nc2ccc(NC(=O)c3ccco3)cc2)cc(N2CCCC2)n1	0
Cc1ccc(-c2nnc(Nc3ccc(S(N)(=O)=O)cc3)c3ccccc23)cc1S(=O)(=O)N1CCN(C)CC1	0
Cc1cc(C)c(NC(=O)Nc2ccc3c(c2)N(C)C(=O)CS3)c(C)c1	0
Fc1ccc(CNC(c2ccc(F)cc2)c2nnc(-c3ccccc3Cl)o2)cc1	0
CN1C(=O)C(C)(C)c2cc(S(=O)(=O)NCCN3CCN(c4ccccc4F)CC3)ccc21	0
COc1ccc(OC)c(C2C3=C(CCCC3=O)Nc3nc(-c4cc(OC)c(OC)c(OC)c4)nn32)c1	0
CCOc1cc(C2NC(=O)NC(C)=C2C(=O)OCCOc2ccccc2)ccc1O	0
COc1ccc(NC(=O)Nc2nnc(N3CCCC3)s2)c(OC)c1	0
Cc1ccc(NS(=O)(=O)c2ccc3c(c2)C(C)(C)C(=O)N3)c(C)c1	0
CCOC(=O)c1cnc2ccc(OCC)cc2c1Nc1ccc(I)cc1	0
Cc1ccc(CNC(=O)CN(C)S(=O)(=O)c2ccc3c(c2)C(C)(C)C(=O)N3C)cc1	0
Cc1nc(Nc2ccc(NC(=O)Nc3ccc(F)cc3)cc2)cc(N2CCOCC2)n1	0
Fc1ccc(Nc2nc(Nc3ccc(F)cc3)nc(N3CCN(c4ccccc4)CC3)n2)cc1	0
COc1ccc(Br)cc1CNC(=O)CCCN1C(=O)c2cccnc2Oc2ccccc21	0
CCc1ccc2oc(C(=O)Nc3cc(-c4ccc(C)cc4)no3)c(C)c2c1	0
CCOC(=O)C1=C(C)NC(=O)NC1c1ccc(OC)c(OC)c1	0
Clc1ccccc1/C=N/Nc1nc(Nc2ccccc2)nc(Nc2ccccc2)n1	0
c1ccc(Nc2nc(NCCN3CCOCC3)nc(Nc3ccccc3)n2)cc1	0
O=C(Cn1c(=O)oc2cc(S(=O)(=O)N3CCCC3)ccc21)Nc1nccs1	0
CCC(C)(C)C(=O)Nc1nnc(C2CC(=O)N(c3ccc(C)cc3)C2)s1	0
CN(C)c1ccc(/C=N/Nc2nc(Nc3ccccc3)nc(Nc3ccc([N+](=O)[O-])cc3)n2)cc1	0
Cn1nc(CC(=O)Nc2nnn[nH]2)c2ccccc2c1=O	0
COc1ccc2ccccc2c1/C=N/Nc1nc(Nc2ccccc2)nc(Nc2ccccc2)n1	0
O=[N+]([O-])c1ccc(Nc2nc(N/N=C\c3ccc(-c4ccc(Cl)c(Cl)c4)o3)nc(Nc3ccccc3)n2)cc1	0
CCOC(=O)C1=C(C)NC(=S)NC1c1ccc(OCC)c(OCC)c1	0
COc1cc(OC)c(NC(=O)Nc2ccc(Nc3cc(N4CCCC4)nc(C)n3)cc2)cc1Cl	0
CN1C(=O)CSc2ccc(NC(=O)Nc3nccs3)cc21	0
Fc1cccc(/C=N/Nc2nc(Nc3ccccc3)nc(Nc3ccccc3)n2)c1	0
O=C(Nc1ccc(Br)cn1)c1cc2nc(-c3cccs3)cc(C(F)(F)F)n2n1	0
CCNc1nc(NC(C)C)nc(SCCOc2ccccc2)n1	0
CCOCCCN1C(=O)c2[nH]nc(-c3ccccc3O)c2C1c1ccc(OCC)c(OCC)c1	0
CC1CCC(NC(=O)C2CCC(CNS(=O)(=O)c3ccc4c(c3)C(C)(C)C(=O)N4C)CC2)CC1	0
Cc1ccc(Nc2nc(N/N=C/c3ccc(F)cc3)nc(Nc3ccc([N+](=O)[O-])cc3)n2)cc1C	0
COCCNC(=O)c1cc2nc(-c3cccs3)cc(C(F)(F)F)n2n1	0
Cc1ccc(-c2nnc(Nc3ccc(S(N)(=O)=O)cc3)c3ccccc23)cc1S(=O)(=O)NC(C)(C)C	0
Fc1ccccc1/C=N/Nc1nc(Nc2ccccc2)nc(Nc2ccccc2)n1	0
Cc1cc(C)c2c(c1)/C(=N/NC(=O)c1ccc(Br)cc1)C(=O)N2	0
COc1ccc(OC)c(-c2noc(CSc3nnc(C)n3-c3ccc(C)c(C)c3)n2)c1	0
Cn1c(=O)oc2cc(S(=O)(=O)Nc3c(NC4CCCCC4)c4ccccc4oc3=O)ccc21	0
O=S(=O)(NC(c1ccc(Cl)cc1)c1nnc(-c2ccccc2)o1)c1ccc(Br)cc1	0
CCOC(=O)C1C(=O)Nc2nc3ccccc3n2C1c1ccc(F)cc1	0
CCCN(CCC)CCNC(=O)c1nn(C)c2c1CS(=O)(=O)c1ccccc1-2	0
Cc1cccc(-n2c(SCc3nc(-c4ccccc4C)no3)nnc2-c2ccncc2)c1	0
CCCC(C(=O)O)N1C(=O)/C(=C/c2ccc(-c3ccc(Br)cc3)o2)SC1=S	0
Cc1ccc(-c2nnc(Nc3ccc(OC(F)(F)F)cc3)c3ccccc23)cc1S(=O)(=O)NCc1ccccn1	0
Cc1nc2n(n1)C(c1ccc(Cl)cc1Cl)C1=C(CC(C)CC1=O)N2	0
COc1ccc(-n2cnc3cc(Nc4nnc(-c5ccccc5)c5ccccc45)ccc32)cc1	0
Cc1ccc(NC(=O)Nc2ccc3c(c2)N(C)C(=O)CS3)nc1	0
O=C1Cc2cc(S(=O)(=O)NCC(c3ccc(F)cc3)S(=O)(=O)c3cccs3)ccc2N1	0
CN1C(=O)C(C)(C)c2cc(S(=O)(=O)NC3CCCc4ccccc43)ccc21	0
COc1ccc(Nc2nc(Nc3ccc(OC)cc3)nc(N3CCN(c4ccccc4)CC3)n2)cc1	0
COc1ccc(-c2nnc(SCc3cccc(C#N)c3)o2)c(OC)c1	0
CC1(C)C(=O)Nc2ccc(S(=O)(=O)NCc3cccs3)cc21	0
CC1(C)C(=O)Nc2ccc(S(=O)(=O)NCc3ccc(F)cc3)cc21	0
CCCCN(C)c1nnc(NC(=O)Nc2cc(C)cc(C)c2)s1	0
Clc1ccc(Nc2nc(Nc3ccc(Cl)cc3)nc(N3CCc4ccccc4C3)n2)cc1	0
COc1cc([N+](=O)[O-])ccc1NC(=O)Nc1nnc(N(C)C2CCCCC2)s1	0
COc1cc(Nc2ncc3c(n2)CCN(C(=O)OC(C)(C)C)C3)cc(OC)c1	0
Cn1nc(CC(=O)Nc2nnc(SCC(=O)c3ccccc3)s2)c2ccccc2c1=O	0
O=C1N/C(=N\N=C\c2ccccc2)S/C1=C/c1ccc(-c2ccc(Cl)c([N+](=O)[O-])c2)o1	0
O=C(O)CCCCCN1C(=O)/C(=C\c2ccco2)SC1=S	0
O=C1Nc2ccccc2/C1=C1/NC(=S)N(c2ccccc2)C1=O	0
COc1ccc(Br)cc1C1SCC(=O)Nc2c1c(C)nn2-c1nc(C)cc(C)n1	0
O=C(COCc1cc(-c2cccs2)on1)Nc1cc(-c2cccc(Cl)c2)no1	0
COc1ccc(C2=NN(c3ccc(Cl)cc3Cl)C(c3ccc(Cl)cc3)C2)cc1	0
O=C1Nc2c(Br)cc(Br)cc2/C1=N/NC(=O)c1ccc(O)cc1	0
COc1cc(OC)c(NC(c2nnc(-c3ccccc3)o2)c2ccccc2F)cc1Cl	0
O=C1Nc2ccc(F)cc2/C1=N\Nc1ccccc1	0
FC(F)(F)c1cccc(NC(c2ccccc2)c2nnc(-c3ccccc3)o2)c1	0
CCOc1cc(C2C3=C(CC(C)(C)CC3=O)Nc3nn(-c4ccccc4)c(O)c32)ccc1O	0
Cc1cc(C)cc(NC(=O)Nc2nnc(N3CCCC(C)C3)s2)c1	0
Cc1ccc(-c2noc(CSc3nnc(C)n3-c3ccc(Cl)cc3)n2)cc1	0
COc1cc(NC(=O)Nc2nnc(N(C)C3CCCCC3)s2)cc(OC)c1OC	0
COc1ccc(-n2c(C)nnc2SCc2nc(-c3cc(OC)ccc3OC)no2)cc1	0
Cn1nc(-c2ccc(OCC(=O)NC3CCCCC3)cc2)c2ccccc2c1=O	0
CCNc1nc(NCC)nc(SCCOC(=O)Nc2ccccc2)n1	0
C#CC(C)(C)NS(=O)(=O)c1cc(-c2nnc(Nc3ccc(OC(F)(F)Cl)cc3)c3ccccc23)ccc1C	0
C=CCN1C(=O)COc2ccc(NC(=O)c3snnc3C)cc21	0
O=C1CCCC2=C1C(c1ccc(Br)cc1)n1nc(-c3ccco3)nc1N2	0
c1ccc(Nc2nc(Nc3ccccc3)nc(N3CCc4ccccc4C3)n2)cc1	0
COc1ccc(-c2nnc(SCc3cccc(C#N)c3)o2)cc1	0
O=C1CCCC2=C1C(c1ccc(Cl)cc1)n1nc(SCc3ccc(-c4ncc(-c5ccccc5)o4)cc3)nc1N2	0
Cc1ccc(Cl)c2c1NC(=O)/C2=C1\NC(=S)NC1=O	0
c1ccc(Nc2nc(Nc3ccc(-c4nc5ccccc5o4)cc3)nc(N3CCOCC3)n2)cc1	0
CCCOc1ccc(C2c3c(-c4ccccc4O)n[nH]c3C(=O)N2CCCOCC)cc1OCC	0
O=C1NC(=S)S/C1=C/c1ccccc1	0
Cc1ccc(-n2c(SCc3nc(-c4cccs4)no3)nnc2-c2ccncc2)cc1C	0
C=CCN1C(=O)COc2ccc(NC(=O)c3sc4ccccc4c3Cl)cc21	0
Cc1cc(C)c(C2SCC(=O)Nc3c2c(C)nn3-c2nc(C)cc(C)n2)c(C)c1	0
Cc1ccc2c(c1)c(N1CCCC1=O)c(C(=O)NCc1ccco1)n2C	0
CCN1CCN(CCCNC(=O)c2nn(C)c3c2CS(=O)(=O)c2ccccc2-3)CC1	0
CCc1ccccc1N1CC(c2nnc(NC(=O)C(C)(C)CC)s2)CC1=O	0
Cc1ccc(CCNC(=O)C2CCCN(S(=O)(=O)c3ccc4c(c3)C(C)(C)C(=O)N4C)C2)cc1	0
Cc1ccc(Nc2nc(Nc3ccc(C)cc3)nc(-n3ccn(C)c3=S)n2)cc1	0
O=C1Nc2ccc([N+](=O)[O-])cc2/C1=N/NC(=O)c1cc(Br)ccc1O	0
CCOc1cc(C2NC(=S)NC(C)=C2C(=O)OC(C)C)ccc1O	0
Cn1c(=O)n(C)c2cc(N3CCOCC3)c(NS(=O)(=O)c3ccc(Br)cc3)cc21	0
Cc1[nH]c2ccccc2c1/C=N/Nc1nc(Nc2ccccc2)nc(Nc2ccc([N+](=O)[O-])cc2)n1	1
COc1cc(C2C3=C(CCCC3=O)Nc3nn(-c4ccccc4)c(O)c32)ccc1OC(C)=O	0
O=C(O)CCN1C(=O)/C(=C\c2ccc(-c3ccccc3Cl)o2)SC1=S	0
CCOc1ccccc1C1C2=C(CC(C)(C)CC2=O)Nc2nc(SCC(=O)c3ccccc3)nn21	0
CC(C)C1C(=O)Nc2ccc(S(=O)(=O)NC3CCCCCCC3)cc21	0
O=C1Nc2ccc(F)cc2/C1=N/NC(=O)c1ccc(Br)cc1	0
COc1cccc(Nc2ncc3c(n2)CCN(C(=O)OC(C)(C)C)C3)c1	0
COc1cc(NC(=O)Nc2nnc(N3CCCC3)s2)cc(OC)c1	0
CCN1C(=O)COc2ccc(NC(=O)c3cc(-c4cccs4)on3)cc21	0
CCOC(=O)N1CCN(C(=O)c2ccc3c(c2)NC(=O)/C(=C\c2ccc(C)cc2)S3)CC1	0
O=[N+]([O-])c1ccc(/C=N\Nc2nc(Nc3ccccc3)nc(Nc3ccccc3)n2)o1	1
COc1ccc(-n2c(SCc3nc(-c4ccccc4OC)no3)nnc2-c2ccccc2)cc1	0
Cc1nc(N2CCN(C)CC2)cc(N2CCN(C(=O)Nc3cccc(C(F)(F)F)c3)CC2)n1	0
OCCN1CCN(c2ncnc3scc(-c4ccccc4)c23)CC1	0
COc1ccc(Nc2nc(Nc3ccc(OC)cc3OC)nc(N3CCCCCC3)n2)c(OC)c1	0
CSc1cccc(NC(=O)Nc2ccc(Nc3cc(N4CCOCC4)nc(C)n3)cc2)c1	0
CC(C)Nc1nc(NC(C)C)nc(SCCOc2ccc(Br)cc2)n1	0
C#CCOc1ccc(-c2nnc(Nc3ccc(OC)cc3)c3ccccc23)cc1	0
COc1ccc(-n2c(SCc3nc(-c4cccs4)no3)nnc2-c2ccncc2)cc1	0
CCc1ccc(-c2n[nH]c3c2C(c2ccc(Cl)cc2)C2=C(CC(C)(C)CC2=O)N3)cc1	0
CCOC(=O)C1=C(C)NC(=S)NC1c1ccccc1OCc1ccccc1	0
Cc1cc(NC(=O)Nc2nnc(N3CCCCC3C)s2)ccc1Br	0
Cc1nc(Nc2ccc(NC(=O)Nc3ccc4c(c3)OCCO4)cc2)cc(N2CCCC2)n1	0
O=C1c2[nH]nc(-c3ccccc3O)c2C(c2ccc(O)cc2)N1Cc1cccnc1	0
CCOc1cc(/C=C2/SC(=O)NC2=O)ccc1OCC(=O)O	0
Cc1cc(NC(=O)Nc2nnc(N3CCCC3)s2)ccc1Br	0
CCOC(=O)C1=C(C)NC(=S)NC1c1ccc(O)c(OC)c1	0
CC(C)CCNC(=O)C1CCCN(S(=O)(=O)c2ccc3c(c2)C(C)(C)C(=O)N3C)C1	0
Fc1ccc(C(Nc2cccc3c2CCCC3)c2nnc(-c3ccccc3)o2)c(Cl)c1	0
O=C1C(Nc2ccc(O)cc2)=C/C(=N/S(=O)(=O)c2cccc([N+](=O)[O-])c2)c2ccccc21	1
CCOc1cc(C2NC(=O)NC(C)=C2C(=O)OCc2ccccc2)ccc1O	0
CCOC(=O)C1=C(C)NC(=S)NC1c1ccc(Cl)cc1	0
c1ccc(-c2csc3ncnc(N4CCc5ccccc5C4)c23)cc1	0
O=[N+]([O-])c1cccc(-c2ccc(/C=N/Nc3nc(Nc4ccccc4)nc(Nc4ccccc4)n3)o2)c1	1
Cc1cc(NC(=O)c2nn(C)c(=O)c3ccccc23)no1	0
CCc1ccc(C2C3=C(CCCC3=O)Nc3[nH]nc(-c4ccc([N+](=O)[O-])cc4)c32)cc1	0
Cc1ccc(Nc2nc(N/N=C/c3ccc(N(C)C)cc3)nc(Nc3ccc([N+](=O)[O-])cc3)n2)cc1C	0
CN1C(=O)C(C)(C)c2cc(S(=O)(=O)N3CCCC(C(=O)NCCC4=CCCCC4)C3)ccc21	0
CCn1c(C(=O)NCCC2=CCCCC2)c(N2CCCC2=O)c2cc(OC)ccc21	0
Cc1c(C(=O)Nc2cc(-c3ccc(Br)cc3)no2)oc2ccc(F)cc12	0
Cc1c(C(=O)Nc2cc(-c3ccc(F)c(F)c3)no2)oc2ccc(Br)cc12	0
O=C1Cc2cc(S(=O)(=O)NCC(c3ccccc3)S(=O)(=O)c3cccs3)ccc2N1	0
Cc1nn(-c2ccc(C(=O)O)cc2)c(=O)c2ccccc12	0
Cc1cc(C)cc(N2CC(c3nnc(NC(=O)Cc4cccs4)s3)CC2=O)c1	0
CN(C)c1ccc(-c2nc3n(n2)C(c2ccncc2)C2=C(CC(C)(C)CC2=O)N3)cc1	0
Cc1cccnc1NC(=O)Nc1ccc2c(c1)N(C)C(=O)CS2	0
COc1ccc(C(=O)/C=C/c2cc(OC)c(OC)cc2OC)cc1	0
C=CCOc1ccc(C2c3c(-c4ccccc4O)n[nH]c3C(=O)N2Cc2cccnc2)cc1OCC	0
O=C(NCCOC12CC3CC(CC(C3)C1)C2)c1nc(Cn2c(C(F)(F)F)nc3ccccc32)no1	0
CCc1ccc(N2CC(c3nnc(NC(=O)C(C)(C)C)s3)CC2=O)cc1	0
Cc1nc(Nc2ccc(NC(=O)c3ccc(Br)o3)cc2)cc(N2CCCC2)n1	0
CC1CC(=O)C2=C(C1)Nc1ncnn1C2c1ccc(Cl)cc1Cl	0
COc1ccc(-c2noc(CSc3nnc(-c4ccncc4)n3C)n2)cc1	0
CCc1cccc(C)c1NC(=O)Nc1ccc2c(c1)N(C)C(=O)CS2	0
Cc1ccc(C)c(CSc2nc3n(n2)C(c2ccc(Cl)cc2Cl)C2=C(CC(C)(C)CC2=O)N3)c1	0
CCOc1ccccc1-c1cc(NC(=O)c2noc3c2COc2ccccc2-3)on1	0
Cc1nn(-c2ccccc2)c2c1C(c1cccnc1)C1=C(CCCC1=O)N2	0
Cc1ccc2c(c1)c(N1CCCC1=O)c(C(=O)NC1CCCc3ccccc31)n2C	0
C=CCOC(=O)C1=C(C)NC(=S)NC1c1ccccc1	0
Cc1cc(C(=O)C(=O)Nc2nncs2)c(C)n1-c1ccc(F)cc1	0
O=C(Nc1ccc2c(c1)OCCO2)Nc1nnc(N2CCCC2)s1	0
COc1ccc(C(=O)/C=C/c2ccc(F)cc2)c(O)c1	0
COc1ccc(OC)c(/C=C2\SC(=S)NC2=O)c1	0
C=CCOc1ccc(C2c3c(-c4ccccc4O)n[nH]c3C(=O)N2CCCOCC)cc1	0
COc1cc(-c2cc(NC(=O)Cn3ncc4c3-c3ccccc3OC4)on2)cc(OC)c1OC	0
O=S(=O)(NC(c1ccc(Cl)cc1)c1nnc(-c2ccccc2)o1)c1ccc(F)cc1	0
CC1CC(=O)C2=C(C1)Nc1ncnn1C2c1ccccn1	0
CC1(C)C(=O)Nc2ccc(S(=O)(=O)Nc3ccc(Cl)cc3)cc21	0
Cc1ccc2c(=O)c3c(O)cc(O)cc3oc2c1	0
O=C1Nc2ccccc2/C1=C/NCc1ccccc1Cl	0
CCCOc1ccccc1C1NC(=S)NC(C)=C1C(=O)OCCc1ccccc1	0
Fc1ccc(C(NCCc2ccc(Cl)cc2)c2nnc(-c3ccccc3Cl)o2)cc1	0
CCOC(=O)C1=C(C)NC(=S)NC1c1ccccc1OC(C)C	0
CSc1cccc(NC(=O)Nc2ccc(Nc3cc(N4CCCC4)nc(C)n3)cc2)c1	0
O=C(Cn1c(=O)oc2cc(S(=O)(=O)NC3CCCC3)ccc21)NCc1cccs1	0
CC1CC(C)CN(C(=O)Cn2c(=O)oc3cc(S(=O)(=O)NC4CCCC4)ccc32)C1	0
CC(CCc1ccccc1)NC(=O)c1nn(C)c2c1CS(=O)(=O)c1ccccc1-2	0
Cc1ccc(-n2c(C)nnc2SCc2nc(-c3ccccc3C)no2)cc1	0
CC1CCCCN1c1nnc(NC(=O)Nc2ccc3c(c2)OCCO3)s1	0
CC1CCCN(C(=O)C2CCC(CNS(=O)(=O)c3ccc4c(c3)C(C)(C)C(=O)N4C)CC2)C1	0
C#CCOc1ccc(C2SCC(=O)Nc3c2c(C)nn3-c2nc(C)cc(C)n2)cc1OC	0
CC1(C)C(=O)Nc2ccc(S(=O)(=O)NC3CCCc4ccccc43)cc21	0
N#Cc1cccc(CSc2nnc(-c3ccc(Br)cc3)o2)c1	0
CCCCCOC(=O)C1=C(C)NC(=S)NC1c1ccccc1	0
CC(C)(C)OC(=O)N1CCc2nc(Nc3ccc4c(c3)OCCO4)ncc2C1	0
C=CCOc1ccc(C2c3c(-c4ccccc4O)n[nH]c3C(=O)N2Cc2ccncc2)cc1OCC	0
CN1C(=O)C(C)(C)c2cc(S(=O)(=O)NCC3CCC(C(=O)NCc4ccco4)CC3)ccc21	0
CC(C)(C)NC(=O)CSc1nnc(NC(=O)Cn2c(=O)oc3ccccc32)s1	0
Cc1ccccc1N1CC(c2nnc(NC(=O)C(C)(C)C)s2)CC1=O	0
CCOC(=O)Cc1nnc(NC(=O)CSc2nnc3c4cc(Br)ccc4n(C)c3n2)s1	0
C=CCOc1ccc(C2SCC(=O)Nc3c2c(C)nn3-c2nc3ccccc3s2)cc1	0
Cc1cc(C)nc(-n2nc(-c3ccccc3)c3c2NC(=O)CSC3c2cccc(Cl)c2)n1	0
O=[N+]([O-])c1ccc(Nc2nc(N/N=C\c3ccc(-c4ccc(Br)cc4)o3)nc(Nc3ccccc3)n2)cc1	0
Cc1ccc(CSc2nc3n(n2)C(c2ccc(Cl)cc2Cl)C2=C(CC(C)(C)CC2=O)N3)c(C)c1	0
CN(C)c1ccc(-c2nc3n(n2)C(c2cccnc2)C2=C(CCCC2=O)N3)cc1	0
CCOc1ccc(-c2noc(CSc3nnc(C)n3-c3ccc(OC)cc3)n2)cc1	0
Cc1nc(Nc2ccc(NC(=O)Nc3cccc(F)c3)cc2)cc(N2CCOCC2)n1	0
Cc1ccc(Nc2nc(Nc3ccc(C)c(C)c3)nc(N3CCOCC3)n2)cc1C	0
CCCOc1ccc(/C=C2/SC(=O)N(CN3CCCCC3)C2=O)cc1	0
O=C(Nc1cccc(Br)c1)Nc1nnc(N2CCCC2)s1	0
O=C1NC(=S)S/C1=C\c1ccc(C(=O)O)cc1	0
CC1(C)CC(=O)C2=C(C1)Nc1nc(SCC(=O)c3ccc(F)cc3)nn1C2c1cccc(Cl)c1	0
Cc1noc(/C=C/N(C)C)c1S(=O)(=O)N1CCCC(C(=O)NCCC2=CCCCC2)C1	0
CCOc1ccc(N2C(=O)/C(=C3/C(=O)Nc4ccc(Br)cc43)NC2=S)cc1	0
Cc1nn(-c2ccccc2Cl)c2c1C(c1ccsc1)SCC(=O)N2	0
COc1ccc(-c2n[nH]c3c2C(c2ccc(F)cc2)C2=C(CC(C)(C)CC2=O)N3)cc1	0
Cc1nn(-c2ccccc2)c2c1C(c1ccc(Cl)c(Cl)c1)C1=C(CCCC1=O)N2	0
COc1cc(/C=C2/SC(=S)NC2=O)cc(OC)c1O	0
CCOC(=O)C1C(=O)Nc2nc3ccccc3n2C1c1cccnc1	0
Cc1nc(Nc2ccc(NC(=O)C3CCCC3)cc2)cc(N2CCCC2)n1	0
COc1ccc(-c2nnc(SCc3ccc(C#N)cc3)o2)c(OC)c1	0
Clc1cccc(C(Nc2cccc3c2CCCC3)c2nnc(-c3ccccc3)o2)c1	0
O=[N+]([O-])c1ccc(Nc2nc(N/N=C\c3ccc(-c4ccc(I)cc4)o3)nc(Nc3ccccc3)n2)cc1	0
CC1(C)CC(=O)C2=C(C1)Nc1nc(SCC(=O)c3ccc(F)cc3)nn1C2c1ccc([N+](=O)[O-])cc1	0
CCCCCOC(=O)c1ccc(O)cc1	0
COc1ccc(-c2noc(CSc3nnc(-c4ccccc4)n3-c3ccc(OC)cc3)n2)cc1	0
Cc1ccc(Nc2cc(Nc3ccc(NC(=O)Nc4ccc5c(c4)OCCO5)cc3)nc(C)n2)cc1	0
O=C(COCc1cc(-c2ccc(F)cc2)on1)Nc1cc(-c2cccc(Cl)c2)no1	0
CCN1C(=O)/C(=C\c2ccc(-c3cccc(C(=O)O)c3)o2)SC1=S	0
COc1ccc(C2NC(=S)NC(C)=C2C(=O)OC(C)C)cc1	0
Clc1cccc(-c2ccc(/C=N/Nc3nc(Nc4ccccc4)nc(Nc4ccccc4)n3)o2)c1	1
CN1C(=O)CSc2ccc(NC(=O)Nc3ccc(Br)cc3F)cc21	0
CCOC(=O)C1=C(c2ccccc2)NC(=S)NC1c1ccc(C)cc1	0
CCn1c(C(=O)NCCCN(C)C2CCCCC2)c(N2CCCC2=O)c2cc(F)ccc21	0
C=CCN1C(=O)COc2ccc(NC(=O)c3oc4ccc(C)cc4c3C)cc21	0
Cc1ccc(CNC(=O)C2CCCN(S(=O)(=O)c3ccc4c(c3)C(C)(C)C(=O)N4C)C2)cc1	0
O=C(c1cc2nc(-c3cccs3)cc(C(F)(F)F)n2n1)N1CCCC1c1ccc(F)cc1	0
Cc1ccc(C)c(NC(=O)Nc2nnc(N(CC(C)C)CC(C)C)s2)c1	0
Cc1cc([N+](=O)[O-])cc2c1NC(=O)/C2=C1\S/C(=N\c2ccc(F)cc2)NC1=O	0
O=C(O)Cn1nc(-c2ccccc2)c2ccccc2c1=O	0
COc1cc(OC)c(NC(c2cccc(Cl)c2)c2nnc(-c3ccccc3)o2)cc1Cl	0
COc1cc2c(c(OC)c1)C(=O)O[C@@H](C)CCCC(=O)CCC/C=C/2	0
CC1CC(C)CN(S(=O)(=O)c2ccc3c(c2)oc(=O)n3CC(=O)Nc2nccs2)C1	0
Cc1ccnc(NC(=O)C2CCCN(S(=O)(=O)c3ccc4c(c3)C(C)(C)C(=O)N4C)C2)c1	0
COc1cc(OC)c(C2C3=C(CC(C)(C)CC3=O)Nc3[nH]nc(-c4ccc(Br)cc4)c32)cc1OC	0
Cn1c(C(=O)N2CCN(c3ccccn3)CC2)c(N2CCCC2=O)c2cc(F)ccc21	0
O=C1OC(c2ccccc2)=N/C1=C\c1ccccc1	0
O=C1NC(=S)N/C1=C1\C(=O)Nc2ccc(F)cc21	0
Cc1cc(NC(=O)Cn2c(=O)oc3cc(S(=O)(=O)N4CC(C)CC(C)C4)ccc32)no1	0
CCOC(=O)C1=C(C)NC(=S)NC1c1cc(Br)c(O)c(OCC)c1	0
Cc1ccc(-c2nnc(NCc3nc4ccccc4[nH]3)c3ccccc23)cc1S(=O)(=O)N1CCOCC1	0
CC1(C)CC(=O)C2=C(C1)Nc1nc(SCC(=O)c3ccccc3)nn1C2c1ccccc1Cl	0
Cc1cc(C)cc(N2CC(c3nnc(NC(=O)C(C)(C)C)s3)CC2=O)c1	0
O=C(Nc1ccc2c(c1)OCCO2)Nc1nnc(N2CCCCC2)s1	0
COc1ccc(-c2nc3n(n2)C(c2cccnc2)C2=C(CCCC2=O)N3)cc1	0
CSc1cccc(NC(=O)Nc2ccc(Nc3cc(NC4CCCCC4)nc(C)n3)cc2)c1	0
Clc1ccc(-c2ccc(/C=N/Nc3nc(Nc4ccccc4)nc(Nc4ccccc4)n3)o2)c(Cl)c1	0
CCOc1cc(C2NC(=S)NC(C)=C2C(=O)NC)ccc1O	0
COc1cc(OC)c(NC(=O)Nc2nnc(N3CCCC3)s2)cc1Cl	0
Cn1nc(C(=O)NCc2ccco2)c2ccccc2c1=O	0
O=C(Cn1c(=O)oc2ccccc21)Nc1nnc(SCc2ccccc2)s1	0
CC1=C(C(=O)OC(C)C)C(c2ccccc2)NC(=S)N1	0
C=CCOc1ccc(C2c3c(-c4ccccc4O)n[nH]c3C(=O)N2Cc2cccnc2)cc1OC	0
FC(F)(F)c1ccccc1/C=N/Nc1nc(Nc2ccccc2)nc(Nc2ccccc2)n1	0
CC1CCN(S(=O)(=O)c2ccc3ncn(CC(=O)NCCN4CCOCC4)c(=O)c3c2)CC1	0
COC(=O)C1=C(C)NC(=S)NC1c1ccccc1OCc1ccccc1	0
CCn1c(C(=O)NCCc2c[nH]c3ccccc23)c(N2CCCC2=O)c2cc(F)ccc21	0
CCOC(=O)C1C(=O)Nc2nc3ccccc3n2C1c1ccc(O)c(OC)c1	0
C=CCn1c(SCC(=O)Nc2ccc(OC(F)(F)F)cc2)nc2c1c(=O)n(C)c(=O)n2C	0
CCC(C)NC(=O)c1cc2nc(-c3cccs3)cc(C(F)(F)F)n2n1	0
CCOCCCN1C(=O)c2[nH]nc(-c3ccccc3O)c2C1c1ccc(CC)cc1	0
C=CCN1C(=O)COc2ccc(NC(=O)C(CC)CC)cc21	0
Cc1ccc(NC(=O)Nc2ccc3c(c2)N(C)C(=O)CS3)cc1C	1
CCCCCSc1nc2n(n1)C(c1ccc([N+](=O)[O-])cc1)C1=C(CC(C)(C)CC1=O)N2	0
O=C1NC(=O)/C(=C\c2cccc(C(F)(F)F)c2)S1	0
CCOCCCN1C(=O)c2[nH]nc(-c3ccccc3O)c2C1c1cc(OC)c(OC)c(OC)c1	0
C=CCN1C(=O)COc2ccc(NC(=O)c3cc(-c4cccs4)on3)cc21	0
O=C(COc1ccc(Cl)cc1)Nc1ccc([N+](=O)[O-])cc1Cl	0
CCN(CC)c1ccc(/C=N\Nc2nc(Nc3ccc([N+](=O)[O-])cc3)nc(Nc3ccc(C)c(C)c3)n2)cc1	0
Cc1cc(C)cc(NC(=O)Nc2ccc3c(c2)N(C)C(=O)CS3)c1	0
COc1ccc(-n2c(C)nnc2SCc2nc(-c3ccccc3OC)no2)cc1	0
Cn1nc(CC(=O)Nc2nnc(SCCC(=O)Nc3ccccc3)s2)c2ccccc2c1=O	0
Cc1c(C(=O)Nc2cc(-c3ccc(F)cc3)no2)oc2ccc(F)cc12	0
CCOC(=O)C1C(=O)Nc2nc3ccccc3n2C1c1ccco1	0
COc1ccc(OC)c(Nc2nc(Nc3cc(OC)ccc3OC)nc(N3CCCCCC3)n2)c1	0
CN1C(=O)Cc2cc(S(=O)(=O)NC3CCCC3)ccc21	0
O=C1N/C(=N/c2ccc(Br)cc2)S/C1=C1\C(=O)Nc2ccc(F)cc21	0
CCOC(=O)C1=C(C)NC(=S)NC1c1cccc2ccccc12	0
Cc1nc(=S)sn1-c1nc(Nc2ccccc2)nc(Nc2ccccc2)n1	0
COc1cc(C2NC(=S)NC(C)=C2C(=O)OC(C)(C)C)ccc1O	0
Cn1nc(C(=O)Nc2cc(-c3cccc(Cl)c3)no2)c2c1-c1ccccc1OC2	0
COc1cc(OC)c(OC)cc1/C=C/C(=O)c1ccccc1	0
COc1cc(NC(=O)Nc2ccc(Nc3cc(N4CCCC4)nc(C)n3)cc2)cc(OC)c1OC	0
Cc1ccc(-n2cnc3cc(Nc4nnc(-c5ccc(Cl)cc5)c5ccccc45)ccc32)cc1	0
O=C(Nc1nnc(N2CCCC2)s1)Nc1ccccc1Br	0
O=C(CCCN1C(=O)c2cccnc2Oc2ccccc21)N1CCc2ccccc21	0
Cc1nn(-c2nc3ccccc3s2)c2c1C(c1cc(F)ccc1F)SCC(=O)N2	0
CN1CCN(c2nc(Nc3ccc(F)cc3)nc(Nc3ccc(F)cc3)n2)CC1	0
O=C(NCc1cccnc1)c1cc2nc(-c3cccs3)cc(C(F)(F)F)n2n1	0
Cc1ccc(Nc2nc(N/N=C/c3ccccc3I)nc(Nc3ccc([N+](=O)[O-])cc3)n2)cc1C	1
CCOC(=O)C1=C(C)NC(=S)NC1c1ccc(OCC(=O)N2CCOCC2)cc1	0
C=CCOc1cccc(C2c3c(-c4ccccc4O)n[nH]c3C(=O)N2CCCOCC)c1	0
COc1ccc(-c2noc(CSc3nnc(-c4ccncc4)n3C)n2)cc1OC	0
C=CCN1C(=O)COc2ccc(NC(=O)c3oc4ccc(CC)cc4c3C)cc21	0
Cc1ccc(Nc2nc(Nc3ccc(F)cc3)nc(N3CCOCC3)n2)c(Br)c1	0
Cc1cc(C(=O)C(=O)Nc2nnc(-c3ccco3)s2)c(C)n1-c1ccc(Cl)cc1	0
CN1C(=O)Cc2cc(S(=O)(=O)NCC(c3ccc(F)cc3)S(=O)(=O)c3cccs3)ccc21	0
Cc1ccc(-c2csc3ncnc(N4CCc5ccccc5C4)c23)cc1	0
COc1ccc(-n2c(SCc3nc(-c4ccccc4OC)no3)nnc2-c2ccncc2)cc1	1
CCOc1cccc(C2NC(=O)NC(C)=C2C(=O)OCCOc2ccccc2)c1	0
O=C(O)CCN1C(=O)/C(=C\c2ccccc2)SC1=S	0
CC(C)Oc1ccc(/C=C2/SC(=S)NC2=O)cc1	0
Cc1nn(-c2ccc(F)cc2)c2c1C(c1cccnc1)SCC(=O)N2	0
CN1C(=O)C(C)(C)c2cc(S(=O)(=O)N3CCCC(C(=O)NC4CCCc5ccccc54)C3)ccc21	0
CSc1ccc(CCNC(=O)CCN2C(=O)c3cccnc3Oc3ccc(C)cc32)cc1	0
Cc1ccc(-c2noc(CSc3nnc(C)n3-c3ccccc3)n2)cc1	0
CCOc1ccc(OCC)c(NC(=O)Nc2ccc3c(c2)N(C)C(=O)CS3)c1	0
Cc1nc(N2CCN(C)CC2)cc(N2CCN(C(=O)Nc3ccccc3C(F)(F)F)CC2)n1	0
COc1ccc(OC)c(NC(=O)Nc2ccc(Nc3cc(N4CCOCC4)nc(C)n3)cc2)c1	0
O=C(Nc1cc(-c2cccc(F)c2)no1)c1noc2c1COc1ccccc1-2	0
CNC(=O)COc1ccc(-c2nn(C)c(=O)c3ccccc23)cc1	0
CC(NC(c1ccc(Br)cc1)c1nnc(-c2ccccc2)o1)c1ccccc1	0
COC(=O)c1cc(NC(=O)Nc2ccc3c(c2)N(C)C(=O)CS3)cc(C(=O)OC)c1	0
Cn1nc(C(=O)NC2CC2)c2c1-c1ccccc1S(=O)(=O)C2	0
CCCCSc1nc2n(n1)C(c1ccccc1[N+](=O)[O-])C1=C(CCCC1=O)N2	0
CCOCCCN1C(=O)c2[nH]nc(-c3ccccc3O)c2C1c1ccc(OCC)cc1	0
COc1ccc(Nc2ncc(F)c(Nc3ccc(OC)c(Cl)c3)n2)cc1Cl	0
COc1ccccc1-c1noc(CSc2nnc(-c3ccccc3)n2-c2ccc(Cl)cc2)n1	0
O=C1NC(=S)N/C1=C1\C(=O)Nc2c(Br)cc(Br)cc21	0
CN1C(=O)C(C)(C)c2cc(S(=O)(=O)N3CCCC(C(=O)NC4CCCCCC4)C3)ccc21	0
Cc1cc(C)cc(N2CC(c3nnc(NC(=O)c4ccco4)s3)CC2=O)c1	0
Cc1nc(Nc2ccc(NC(=O)c3cc4ccccc4oc3=O)cc2)cc(N2CCOCC2)n1	0
O=C1CCCC2=C1C(c1ccco1)c1c(nn(-c3ccccc3)c1O)N2	0
Cc1nc(Nc2ccc(NC(=O)C(C)(C)C)cc2)cc(N2CCOCC2)n1	0
CN1C(=O)C(C)(C)c2cc(S(=O)(=O)NCC3CCC(C(=O)NC4CCCCC4)CC3)ccc21	0
O=C1CCCC2=C1C(c1cccs1)n1nc(SCc3ccccc3F)nc1N2	0
FC(F)(Cl)Oc1ccc(Nc2nnc(-c3ccccc3)c3ccccc23)cc1	0
CC1CCN(S(=O)(=O)c2ccc3ncn(CC(=O)NC4CCCCCC4)c(=O)c3c2)CC1	0
O=C1COc2ccc(C(=O)NC3C4CC5CC(C4)CC3C5)cc2N1	0
CCCn1c(SCc2nc(-c3ccc(OC)cc3)no2)nnc1-c1ccncc1	0
O=C(NCc1cccs1)c1nn2c(C(F)(F)F)cc(-c3cccs3)nc2c1Cl	0
COc1ccc(Nc2nc(=S)[nH]c3cc(OC)c(OC)cc23)cc1OC	0
Cc1ccccc1-n1cnc2cc(Nc3nnc(-c4ccc(Cl)cc4)c4ccccc34)ccc21	0
Cc1ccccc1-c1noc(CSc2nnc(-c3ccccc3)n2-c2ccc(F)cc2)n1	0
Clc1ccc(CCNC(c2nnc(-c3ccccc3)o2)c2ccccc2Cl)cc1	0
COc1ccc(OC)c(C2C3=C(CCCC3=O)Nc3c2c(C)nn3-c2ccccc2)c1	0
CC1CCC(NC(=O)Cn2c(=O)oc3cc(S(=O)(=O)NC4CCCC4)ccc32)CC1	0
CCOc1ccc(-n2c(SCc3nc(-c4ccccc4OCC)no3)nnc2-c2ccccc2)cc1	0
Cc1ccccc1C1CCCN1C(=O)c1cc2nc(-c3cccs3)cc(C(F)(F)F)n2n1	0
CCC(C)(C)C(=O)Nc1nnc(C2CC(=O)N(c3cc(C)cc(C)c3)C2)s1	0
CN1C(=O)C(C)(C)c2cc(S(=O)(=O)NCC3CCC(C(=O)NC4CCCC4)CC3)ccc21	0
Cc1nnc(NC(=O)Cn2c(=O)oc3ccccc32)s1	0
CCOC(=O)Cc1nnc(NC(=O)C(CC)Sc2nc(C)cc(=O)[nH]2)s1	0
Brc1ccc(OCc2ccccc2)c(/C=N/Nc2nc(Nc3ccccc3)nc(Nc3ccccc3)n2)c1	1
Cc1ccc(C)c(Nc2nc(Nc3cccc(C)c3C)nc(N3CCOCC3)n2)c1	0
CCN(CC)c1ccc(C2SCC(=O)Nc3c2c(C)nn3-c2ccc(F)cc2)cc1	0
Clc1ccc(C(NCCc2ccccc2)c2nnc(-c3ccccc3)o2)cc1	0
COc1ccc(Br)cc1C1SCC(=O)Nc2c1c(C)nn2-c1ccc(F)cc1	0
CCOc1ccc(NC(=O)Nc2ccc3c(c2)N(C)C(=O)CS3)cc1	0
CCOc1ccccc1-c1noc(CSc2nnc(-c3ccccc3)n2-c2ccccc2)n1	0
Cc1cc(C)cc(NC(=O)Nc2nnc(N3CC(C)CC(C)C3)s2)c1	0
CCCCN1C(=O)COc2ccc(NC(=O)c3sc4ccccc4c3Cl)cc21	0
CCN1C(=O)COc2ccc(NC(=O)c3sc4cc(C)ccc4c3Cl)cc21	0
N#Cc1cccc(CSc2nnc(-c3ccncc3)o2)c1	0
COc1ccc(C2C3=C(CC(C)CC3=O)Nc3nc(C(F)(F)F)nn32)cc1OC	0
CCOC(=O)C1=C(C)NC(=S)NC1c1cccc(O)c1	0
CC1=C(C(=O)OCCOc2ccccc2)C(c2ccc(N(C)C)cc2)NC(=S)N1	0
CCC(C)(C)C(=O)Nc1nnc(C2CC(=O)N(c3ccc(C)c(Cl)c3)C2)s1	0
Cc1cc(C)nc(Nc2nc3c4ccccc4nc(S)n3n2)n1	0
Cc1ccc(C)c(NC(=O)Nc2nnc(N3CCc4ccccc43)s2)c1	0
CCOc1cc(/C=C2/SC(=O)NC2=O)ccc1O	0
O=[N+]([O-])c1ccc(Nc2nc(N/N=C\c3c(O)ccc4ccccc34)nc(Nc3ccccc3)n2)cc1	0
O=[N+]([O-])c1ccc(Nc2nc(N/N=C\c3ccc(-c4ccc(F)cc4)o3)nc(Nc3ccccc3)n2)cc1	1
O=C(CCc1cn(Cc2ccccc2Cl)c2ccccc12)NCc1ccccc1	0
O=C(Nc1nnc(N2CCCCC2)s1)Nc1cc(Cl)ccc1Cl	0
CC1=C(C(=O)OCc2ccccc2)C(c2ccc(N(C)C)cc2)NC(=S)N1	0
COc1cc(-c2cc(NC(=O)c3cc4c(=O)oc5ccc(C)cc5c4s3)on2)cc(OC)c1OC	0
COc1ccc2nc(N3C(=O)/C(=C4\C(=O)Nc5ccccc54)NC3=S)sc2c1	0
C=CCOc1ccc(C2SCC(=O)Nc3c2c(C)nn3-c2ccc(Cl)cc2)cc1OC	0
CCOC(=O)C1=C(C)NC(=S)NC1c1ccc(OC)c(OC)c1	0
Cc1ccc(Cl)cc1NC(=O)Nc1ccc2c(c1)N(C)C(=O)CS2	0
CC(C)CN(CC(C)C)c1nnc(NC(=O)Nc2ccc(F)c(Cl)c2)s1	0
COc1ccc(-c2noc(CSc3nnc(-c4ccncc4)n3-c3ccccc3)n2)c(OC)c1	0
Cc1nn(-c2ccccc2)c2c1C(c1ccc(O)c(O)c1)C1=C(CC(c3ccc(O)cc3)CC1=O)N2	0
Cn1c(C(=O)NCc2ccccn2)c(N2CCCC2=O)c2cc(F)ccc21	0
CCOC(=O)C1CCN(C(=O)CN2C(=O)c3cccnc3Oc3ccccc32)CC1	0
Cn1c(=O)n(C)c2cc(N3CCOCC3)c(NS(=O)(=O)c3ccc(Cl)cc3)cc21	0
CN1C(=O)CSc2ccc(NC(=O)N3CCOCC3)cc21	0
CCOC(=O)C1=C(c2ccccc2)NC(=S)NC1c1ccc(O)c(OCC)c1	0
O=C(CN1C(=O)c2cccnc2Oc2ccccc21)NCc1cccs1	0
Cc1[nH]c2ccccc2c1/C=N/Nc1nc(Nc2ccccc2)nc(Nc2ccccc2)n1	0
Cc1ccc(Nc2nc(N/N=C/c3cccc(Br)c3)nc(Nc3ccc([N+](=O)[O-])cc3)n2)cc1C	0
COc1ccc(Nc2nc(N/N=C/c3cc(Br)ccc3OC)nc(Nc3ccccc3)n2)cc1	0
CCCOc1ccccc1C1NC(S)=NC(C)=C1C(=O)OCC	0
COc1ccc(Br)cc1/C=N/Nc1nc(Nc2ccccc2)nc(Nc2ccccc2)n1	1
O=C1Nc2ccc(Br)cc2/C1=N/NC(=O)c1ccc(Cl)cc1Cl	0
COc1ccc(N2CC(c3nnc(NC(=O)c4sc5ccccc5c4Cl)s3)CC2=O)cc1	0
Cc1cc2oc(C(=O)Nc3cc(-c4ccc(Br)cc4)no3)c(C)c2cc1C	0
CCOC(=O)N1CCC(NS(=O)(=O)c2ccc3c(c2)oc(=O)n3C)CC1	0
COc1ccc(Nc2nc(N/N=C/c3cccc(I)c3)nc(Nc3ccccc3)n2)cc1	0
Cn1nc(C(=O)Nc2cc(-c3cccc(F)c3)no2)c2c1-c1ccccc1OC2	0
O=C1N/C(=N/S(=O)(=O)c2ccccc2)S/C1=C1/C(=O)Nc2ccccc21	0
COC(=O)c1nc2n(n1)C(c1cccc(Br)c1)C1=C(CCCC1=O)N2	0
O=C(O)CCCCCN1C(=O)/C(=C\c2ccc(-c3ccc(Cl)c(Cl)c3)o2)SC1=S	0
CCCCN(C)c1nnc(NC(=O)Nc2cc(Cl)ccc2Cl)s1	0
Cn1nc(C(=O)NCCCN2CCCC2=O)c2c1-c1ccccc1S(=O)(=O)C2	0
O=C1Nc2ccccc2/C1=N/NC(=O)c1cccc(Br)c1	0
CCOC(=O)C1=C(C)NC(=S)NC1c1c(OC)ccc2ccc(OC)cc12	0
Cn1ncc([N+](=O)[O-])c1C(=O)Nc1ccc2nc(NC(=O)C3CCCCC3)sc2c1	0
COCCNC(=O)c1nn(C)c2c1CS(=O)(=O)c1ccccc1-2	0
COc1ccc(-c2noc(CSc3nnc(-c4ccncc4)n3-c3ccc(OC)cc3)n2)cc1	0
COCCNC(=O)c1cc2n(n1)C(C(F)(F)F)CC(c1ccc(F)cc1)N2	0
N=c1c2c(-c3ccccc3)c(-c3ccccc3)oc2ncn1CCO	0
O=C1Nc2ccc(Br)cc2/C1=N/NC(=O)c1cc(Br)ccc1O	0
Cn1c(=O)n(C)c2cc(N3CCOCC3)c(NS(=O)(=O)c3ccc4c(c3)CCCC4)cc21	0
O=C(O)COc1ccccc1/C=C1/SC(=S)NC1=O	0
CC1CCN(S(=O)(=O)c2ccc3ncn(CC(=O)NC4CCCCC4)c(=O)c3c2)CC1	0
CN1C(=O)/C(=C\c2ccc(-c3ccc(Br)cc3)o2)SC1=S	0
CSc1ccc(C2SCC(=O)Nc3c2c(C)nn3-c2ccccc2Cl)cc1	0
O=C(CCCN1C(=O)c2cccnc2Oc2ccccc21)NCc1ccco1	0
Cc1nn(-c2nc3ccccc3s2)c2c1C(c1ccsc1)SCC(=O)N2	0
COc1ccc(Cl)cc1NC(=O)Nc1ccc2c(c1)N(C)C(=O)CS2	0
Clc1ccc(-c2csc3ncnc(N4CCCCCC4)c23)cc1	0
COc1ccc(Br)cc1C1SCC(=O)Nc2c1c(C)nn2-c1nc2ccccc2s1	0
COCCNC(=O)c1cc2n(n1)C(C(F)(F)F)CC(c1ccc(Br)cc1)N2	0
Cc1n[nH]c2c1C(c1cccc(Br)c1)C1=C(CC(C)(C)CC1=O)N2	0
CCn1c(C(=O)NCCCN2CCCC(C)C2)c(N2CCCC2=O)c2cc(F)ccc21	0
CN1C(=O)CSc2ccc(NC(=O)NCc3ccccc3Cl)cc21	0
Clc1ccc(C(Nc2cccc3c2CCCC3)c2nnc(-c3ccccc3)o2)cc1	0
COc1ccc(-c2noc(CSc3nnc(Cc4ccccc4)n3-c3ccccc3)n2)cc1	0
CC(=O)Nc1ccc(Nc2nc(C)nc(Nc3ccc(NC(C)=O)cc3)c2[N+](=O)[O-])cc1	0
C(=N/Nc1nc(Nc2ccccc2)nc(Nc2ccccc2)n1)\c1c[nH]c2ccccc12	0
CC1CCC(NC(=O)C(NS(=O)(=O)c2ccc3c(c2)oc(=O)n3C)C(C)C)CC1	0
O=C1NC(=O)/C(=C\c2cccc(Oc3ccccc3)c2)S1	0
COc1ccc(-n2c(Cc3ccccc3)nnc2SCc2nc(-c3ccccc3OC)no2)cc1	0
CCOC(=O)N1CCC(NC(=O)c2nn(C)c3c2CS(=O)(=O)c2ccccc2-3)CC1	0
CC1CCCCC1NC(=O)C1CCCN(S(=O)(=O)c2ccc3c(c2)C(C)(C)C(=O)N3C)C1	0
Cn1nc(C(=O)NCc2ccco2)c2c1-c1ccccc1S(=O)(=O)C2	0
CCSc1nc2n(n1)C(c1cccs1)C1=C(CCCC1=O)N2	0
O=C1CCCC2=C1C(c1ccc(Br)cc1)n1nc(SCc3ccc(-c4ncc(-c5ccccc5)o4)cc3)nc1N2	0
COc1ccc(NC(=O)Nc2ccc(Nc3cc(N(C)C)nc(C)n3)cc2)c(OC)c1	0
CN1C(=O)C(C)(C)c2cc(S(=O)(=O)N3CCCC(C(=O)NC4CCCC4)C3)ccc21	0
CC1CC(=O)C2=C(C1)Nc1nc(C(F)(F)F)nn1C2c1ccc(F)cc1	0
Cc1nc(Nc2ccc(NC(=O)CCC3CCCCC3)cc2)cc(N2CCOCC2)n1	0
C(=C/c1ccccc1)\C=N\Nc1nc(Nc2ccccc2)nc(Nc2ccccc2)n1	0
CCC(C)(C)C(=O)Nc1nnc(C2CC(=O)N(c3ccc(OC)cc3)C2)s1	0
CC1(C)C(=O)Nc2ccc(S(=O)(=O)NCCN3CCN(c4ccccc4F)CC3)cc21	0
Cn1nc(C(=O)NCCCN2CCCCC2)c2c1-c1ccccc1S(=O)(=O)C2	0
Clc1ccc(CCNC(c2ccc(Cl)cc2)c2nnc(-c3ccccc3)o2)cc1	0
Cc1ccc(C)c(CSc2nc3n(n2)C(c2ccc(N(C)C)cc2)C2=C(CC(C)(C)CC2=O)N3)c1	0
CCOCCCN1C(=O)c2[nH]nc(-c3ccccc3O)c2C1c1ccc(SC)cc1	0
CCOC(=O)C1CCN(C(=O)CN2C(=O)c3cccnc3Oc3ccc(C)cc32)CC1	0
Fc1ccc(-c2ccc(/C=N/Nc3nc(Nc4ccccc4)nc(Nc4ccccc4)n3)o2)cc1	0
CCOCCCN1C(=O)c2[nH]nc(-c3ccccc3O)c2C1c1ccc(O)c(OCC)c1	0
C=CCN1C(=O)c2[nH]nc(-c3ccccc3O)c2C1c1ccc(O)cc1	0
O=C1NC(=S)S/C1=C/c1ccc(O)c([N+](=O)[O-])c1	0
O=C1Nc2ccc(Br)cc2/C1=N/NC(=O)c1cc2ccccc2cc1O	0
O=[N+]([O-])c1ccc(-c2ccc(/C=N/Nc3nc(Nc4ccccc4)nc(Nc4ccccc4)n3)o2)cc1	1
CCOC(=O)Cn1c(=O)oc2cc(S(=O)(=O)NC3CCN(C(=O)OCC)CC3)ccc21	0
Clc1ccc(CCNC(c2cccc(Cl)c2)c2nnc(-c3ccccc3)o2)cc1	0
Cc1nc(Nc2ccc(NC(=O)C(C)(C)C)cc2)cc(N2CCCC2)n1	0
COC(=O)C1=C(C)NC(=S)NC1c1ccc(OCc2ccccc2)cc1	0
O=C1Nc2ccc(Br)cc2/C1=N\NC(=O)c1cc(O)c(O)c(O)c1	0
O=C(CN1C(=O)c2cccnc2Oc2ccccc21)N1CCN(C(=O)c2ccco2)CC1	0
C=CCN1C(=O)/C(=C\c2ccc(-c3ccc(F)cc3)o2)SC1=S	0
COc1ccc(Nc2ncnc3ccccc23)c(OC)c1	0
O=C1Nc2ccc([N+](=O)[O-])cc2/C1=N\NC(=O)c1ccc(I)cc1	0
C=CCn1c(SCC(=O)Nc2ccc(F)cc2F)nc2c1c(=O)n(C)c(=O)n2C	0
CCOC(=O)N1CCC(NC(=O)Cn2ncn3nc(-c4ccco4)cc3c2=O)CC1	0
O=C(OCCCCCCCCCCOC(=O)c1ccc(O)cc1)c1ccc(O)cc1	0
COc1ccc(Nc2nc(Nc3ccc(OC)cc3)nc(N3CCc4ccccc4C3)n2)cc1	0
CC1CCN(C(=O)c2cc3nc(-c4cccs4)cc(C(F)(F)F)n3n2)CC1	0
CCOC(=O)C1=C(C)NC(=O)NC1c1cccc(O)c1	0
CN(C)c1ccc(CNS(=O)(=O)c2ccc3c(c2)C(C)(C)C(=O)N3)cc1	0
Cc1nc(Nc2ccc(NC(=O)Nc3ccc(Cl)cc3)cc2)cc(NC2CCCCC2)n1	0
Cc1ccc(-c2cc(NC(=O)c3oc4cc(C)cc(C)c4c3C)on2)cc1	0
O=C1CCCC2=C1C(c1cccs1)c1c(-c3ccc([N+](=O)[O-])cc3)n[nH]c1N2	0
O=C1COc2ccc(NC(=O)c3cccs3)cc2N1	0
CC(C)CN(CC(C)C)c1nnc(NC(=O)Cn2c(=O)oc3ccccc32)s1	0
COc1ccc(OC)c(-c2noc(CSc3nnc(-c4ccncc4)n3-c3ccccc3)n2)c1	0
C=CCN1C(=O)/C(=C\c2ccc(-c3cccc(C(=O)O)c3)o2)SC1=S	0
O=C(Nc1cc(-c2ccc(Br)cc2)no1)c1ccco1	0
C=CCOc1ccc(/C=C2\SC(=O)NC2=O)cc1OC	0
COc1ccc(-c2noc(CSc3nnc(-c4ccc(Cl)cc4)n3-c3ccc(F)cc3)n2)cc1	0
Cc1nc(Nc2ccc(NC(=O)Nc3ccccc3F)cc2)cc(N2CCCC2)n1	0
CC1(C)CC(=O)C2=C(C1)Nc1nc(SCC(=O)c3ccccc3)nn1C2c1ccc(Br)cc1	0
COCCNC(=O)C1CCCN(S(=O)(=O)c2c(C)noc2/C=C/c2cccs2)C1	0
COc1ccc(-c2noc(CSc3nnc(-c4ccncc4)n3-c3ccc(F)cc3)n2)cc1OC	0
Cc1cc(NC(=O)c2nn(Cc3ccccc3Cl)c(=O)c3ccccc23)no1	0
C=CCOc1ccc(C2c3c(-c4ccccc4O)n[nH]c3C(=O)N2CCCOCC)cc1OCC	0
C/C(=N\Nc1nc(Nc2ccc([N+](=O)[O-])cc2)nc(Nc2ccccc2C)n1)c1ccc(Br)cc1	0
Fc1ccccc1C(NCCc1ccc(Cl)cc1)c1nnc(-c2ccccc2)o1	0
CCCCN(C)c1nnc(NC(=O)Nc2cc(C)ccc2C)s1	0
CCOCCCN1C(=O)c2[nH]nc(-c3ccccc3O)c2C1c1ccc(F)cc1	0
O=C(O)CCN1C(=O)/C(=C/c2ccc(-c3cccc(C(F)(F)F)c3)o2)SC1=S	0
CCNc1nc(NC(C)C)nc(SCCOc2ccc(C)cc2)n1	0
O=C(Nc1ccc(F)cc1)Nc1nnc(N2CCc3ccccc32)s1	0
Cc1cc(C)nc(Nc2n[nH]c(-c3cccnc3)n2)n1	0
O=C(NCc1ccc(Br)o1)c1nc(Cn2c(C(F)(F)F)nc3ccccc32)no1	0
O=C(CN1C(=O)c2ccccc2C1=O)Nc1nnc(C2CC(=O)N(c3ccc(Cl)cc3)C2)s1	0
Cc1cc(C(=O)C(=O)Nc2nncs2)c(C)n1-c1ccc(Cl)cc1	0
CCOC(=O)C1=C(C)NC(=S)NC1c1ccc(N(CC)CC)cc1	0
O=C(Nc1nnc(N2CCCC2)s1)Nc1ccccc1F	0
Cc1nc(Nc2ccc(NC(=O)Nc3ccc4ccccc4c3)cc2)cc(N2CCOCC2)n1	0
CCCCCOC(=O)C1=C(C)NC(=S)NC1c1cc(OC)ccc1OC	0
Cn1nc(C(=O)NC2CCCCCC2)c2c1-c1ccccc1S(=O)(=O)C2	0
COc1cccc(-c2nnc(SCc3ccc(C#N)cc3)o2)c1	0
O=C(Nc1nnc(N2CCCC2)s1)Nc1ccc(Br)cc1F	0
Cc1ccc(Nc2nc(Nc3ccc(C)cc3)nc(N3CCc4ccccc4C3)n2)cc1	0
COc1ccc(Br)cc1/C=N/Nc1nc(Nc2ccc([N+](=O)[O-])cc2)nc(Nc2ccc(C)c(C)c2)n1	0
Cc1cc(C)nc(Nc2n[nH]c(-c3ccc(Cl)cc3)n2)n1	0
C=CCN1C(=O)COc2ccc(NC(=O)CCC)cc21	0
Cc1nc(Nc2ccc(NC(=O)Nc3ccc4c(c3)OCCO4)cc2)cc(N2CCCCC2)n1	0
c1ccc(-c2csc3ncnc(N4CCCCC4)c23)cc1	0
CCOC(=O)N1CCN(C(=O)C(CC(C)C)NS(=O)(=O)c2ccc3c(c2)oc(=O)n3C)CC1	0
Cc1nc(Nc2ccc(NC(=O)c3ccc(Br)o3)cc2)cc(N(C)C)n1	0
C=CCN1C(=O)COc2ccc(NC(=O)C(c3ccccc3)c3ccccc3)cc21	0
CN1C(=O)/C(=C\c2ccc(-c3ccc(C(=O)O)cc3)o2)SC1=S	0
Cc1nn(-c2ccc(Cl)cc2)c2c1C(c1cc(F)ccc1F)SCC(=O)N2	0
COc1cc(C2NC(=S)NC(C)=C2C(=O)OC(C)C)ccc1O	0
COc1cc(NC(c2ccccc2)c2nnc(-c3ccccc3F)o2)cc(OC)c1	0
O=C1NC(=S)S/C1=C\c1cc(Br)cc(Br)c1O	0
CN1C(=O)CSc2ccc(NC(=O)N3CCN(c4ccccn4)CC3)cc21	0
Cc1nn(-c2nc3ccccc3s2)c2c1C(c1cccs1)SCC(=O)N2	0
CCOc1ccccc1C1NC(=S)NC(C)=C1C(=O)OCc1ccccc1	0
COc1cc2c(cc1NS(=O)(=O)c1ccc(Br)s1)n(C)c(=O)n2C	0
CCOCCc1nnc(NC(=O)C2CC(=O)N(CCc3c[nH]c4ccc(F)cc34)C2)s1	0
CC1(C)C(=O)Nc2ccc(S(=O)(=O)NCc3ccco3)cc21	0
Cc1nn(-c2nc3ccccc3s2)c2c1C(c1cccc(Br)c1)SCC(=O)N2	0
CCc1ccc(C2SCC(=O)Nc3c2c(C)nn3-c2nc3ccccc3s2)cc1	0
Cn1c(=O)n(C)c2cc(NS(=O)(=O)c3cccc4nsnc34)c(NCc3ccccc3)cc21	0
COC(=O)C1=C(C)NC(=S)NC1c1ccc(C)cc1	0
CC(/C=N/Nc1nc(Nc2ccccc2)nc(Nc2ccccc2)n1)=C\c1ccccc1	0
Cc1nc(Nc2ccc(NC(=O)Nc3ccccc3C(F)(F)F)cc2)cc(N(C)C)n1	0
Clc1cccc(C(NC2CCCC2)c2nnc(-c3ccccc3)o2)c1	0
Cn1c(=O)oc2cc(S(=O)(=O)NCC3CCCO3)c(Cl)cc21	0
COC(=O)C1=C(C)NC(=S)NC1c1ccc(O)cc1	0
Clc1ccc(CCNC(c2ccccc2)c2nnc(-c3ccccc3)o2)cc1	0
Cc1cccc(-n2c(SCc3nc(-c4ccccc4C)no3)nnc2-c2ccccc2)c1	0
COc1ccc(OC)c(C2NC(=S)NC(C)=C2C(=O)OCCc2ccccc2)c1	0
CN(C)c1ccc(-c2nc3n(n2)C(c2ccc(Cl)cc2)C2=C(CC(C)(C)CC2=O)N3)cc1	0
Cc1cc2c(cc1Br)NC(=O)C2=NNC(=O)c1cccc(I)c1	0
O=C1Nc2ccc([N+](=O)[O-])cc2/C1=N\NC(=O)c1ccc(Br)cc1	0
Cn1nc(C(=O)NCCN(Cc2ccco2)C2CCCC2)c2c1-c1ccccc1S(=O)(=O)C2	0
CCC(C)NC(=O)c1ccc(CNS(=O)(=O)c2ccc3c(c2)C(C)(C)C(=O)N3C)cc1	0
CCOC(=O)C1=C(C)NC(SC(C)=O)=NC1c1ccc(OC(C)=O)c(OC)c1	0
COc1cc(OC)cc(-c2nc3n(n2)C(c2ccncc2)C2=C(CCCC2=O)N3)c1	0
Cn1nc(CC(=O)O)c2ccccc2c1=O	0
O=C(NCCCN1CCOCC1)c1cc2n(n1)C(C(F)(F)F)CC(c1ccc(Cl)c(Cl)c1)N2	0
COc1ccc(-c2noc(CSc3nnc(C)n3-c3ccc(F)cc3)n2)cc1	0
CCOc1ccc(CCNc2ncnc3oc(-c4ccccc4)c(-c4ccccc4)c23)cc1OCC	0
CCOc1ccc(-c2noc(CSc3nnc(-c4ccccc4)n3-c3ccc(OCC)cc3)n2)cc1	0
Cc1ccc2c(c1)/C(=C1\NC(=S)NC1=O)C(=O)N2	0
COc1ccc(Nc2ncc3c(n2)CCN(C(=O)OC(C)(C)C)C3)c(OC)c1	0
CCCCN(C)c1nnc(NC(=O)Nc2cc(F)ccc2F)s1	0
O=C1NC(=S)S/C1=C/c1cc(Br)ccc1O	0
CCCCN1C(=O)COc2ccc(NC(=O)c3csnn3)cc21	0
Cc1ccc(-n2nc(C)c3c2NC(=O)CSC3c2cccs2)cc1	0
O=C(O)CCCN1C(=O)/C(=C\c2ccc(-c3cccc([N+](=O)[O-])c3)o2)SC1=S	0
COc1cc([N+](=O)[O-])ccc1NC(=O)Nc1nnc(N(CC(C)C)CC(C)C)s1	0
CC(=O)/N=C1/NC(=O)/C(=C2/C(=O)N(C(C)=O)c3ccccc32)S1	0
CN(C)c1ccc(-c2nc3n(n2)C(c2ccc(F)cc2)C2=C(CCCC2=O)N3)cc1	0
Cc1ccc(-c2noc(CSc3nnc(C)n3-c3ccc(C)c(C)c3)n2)cc1	0
Cc1nn(-c2ccccc2)c2c1C(c1ccc(Cl)cc1Cl)C1=C(CCCC1=O)N2	0
Cc1cccc(CSc2nc3n(n2)C(c2cccs2)C2=C(CCCC2=O)N3)c1	0
COc1ccc(OC)c(-c2noc(CSc3nnc(-c4ccccc4)n3-c3ccccc3)n2)c1	0
Cc1nc(Nc2ccc(NC(=O)Nc3cc(F)cc(F)c3)cc2)cc(N2CCOCC2)n1	0
Cc1nc(N2CCOCC2)cc(N2CCN(C(=O)Nc3ccc(Cl)cc3)CC2)n1	0
C=CCN1C(=O)COc2ccc(NC(=O)CC(C)C)cc21	0
Cc1ccc(NC(=O)Nc2ccc3c(c2)N(C)C(=O)CS3)c(C)c1	0
COc1ccc(-c2noc(CSc3nnc(Cc4ccccc4)n3-c3ccccc3)n2)c(OC)c1	0
Cc1nc(Nc2ccc(NC(=O)CCC3CCCCC3)cc2)cc(N2CCCC2)n1	0
CN1C(=O)Cc2cc(S(=O)(=O)NC3CCCCCCC3)ccc21	0
CCOc1cc(C2SCC(=O)Nc3c2c(C)nn3-c2nc3ccccc3s2)ccc1O	0
COc1ccc(-c2noc(CSc3nnc(-c4ccccc4)n3-c3ccccc3)n2)c(OC)c1	0
O=C(NC1CCCCC1)NC(c1ccccc1)c1nnc(-c2ccccc2Cl)o1	0
COc1ccc(OC)c(Nc2nc(Nc3cc(OC)ccc3OC)nc(N3CCC(C)CC3)n2)c1	0
CCCNC(=O)c1cc2n(n1)C(C(F)(F)F)CC(c1ccc(C)cc1)N2	0
CCCCOC(=O)C1=C(C)NC(=S)NC1c1ccccc1OCC	0
COc1ccccc1-c1nnc(SCc2ccc(C#N)cc2)o1	0
Cc1ccc(-n2c(C)nnc2SCc2nc(-c3ccc(Cl)cc3)no2)cc1	0
CC1Oc2ccc(S(=O)(=O)Nc3ccc4c(c3)n(C)c(=O)n4C)cc2NC1=O	0
Fc1ccc(Nc2nc(Nc3ccc(F)cc3)nc(N3CCCCC3)n2)cc1	0
CCCCOC(=O)C1=C(C)NC(=S)NC1c1ccccc1OCCC	0
C=CCOc1ccc(C2SCC(=O)Nc3c2c(C)nn3-c2ccccc2Cl)cc1OC	0
Cc1n[nH]c2c1C(c1cccc(Cl)c1)C1=C(CC(C)(C)CC1=O)N2	0
COc1cc2c(cc1NS(=O)(=O)c1cc(Cl)ccc1OC)n(C)c(=O)n2C	0
Cc1ccc(C2CCCN2C(=O)c2cc3nc(-c4cccs4)cc(C(F)(F)F)n3n2)cc1	0
Cc1ccc(-c2nnc(Nc3ccc(S(N)(=O)=O)cc3)c3ccccc23)cc1S(=O)(=O)N1CCOCC1	0
COCCOC(=O)C1=C(C)NC(=S)NC1c1ccc(OC)cc1	0
COc1cc(OC)c(NC(=O)Nc2nnc(N(C)C3CCCCC3)s2)cc1Cl	0
O=C1Nc2ccc(Br)cc2/C1=C/c1ccc2ccccc2n1	0
Cn1c(=O)c2c(nc(SCC(=O)Nc3ccc(F)cc3)n2C)n(C)c1=O	0
O=C(CCCN1C(=O)c2cccnc2Oc2ccc(Cl)cc21)N1CCC(N2CCCCC2)CC1	0
Cc1ccc(C2SCC(=O)Nc3c2c(C)nn3-c2nc3ccccc3s2)c(C)c1	0
CCNc1nc(NCC)nc(SCCOc2ccc(Br)cc2)n1	0
CCOc1ccc(C2NC(=S)NC(C)=C2C(=O)OC)cc1OCC	0
COc1ccc(-c2cc(-c3ccc(OC)cc3)n3nc(-c4ccccc4)cc3n2)cc1	0
Fc1ccc(C(Nc2cccc3c2CCCC3)c2nnc(-c3ccccc3)o2)cc1	0
Cc1nn(-c2nc3ccccc3s2)c2c1C(c1ccccc1Br)SCC(=O)N2	0
CCCOc1ccc(CNC(=O)CCN2C(=O)c3cccnc3Oc3ccc(C)cc32)cc1	0
O=C1OC(/C=C/c2ccc([N+](=O)[O-])cc2)=N/C1=C/c1cccnc1	0
Cc1noc(C)c1S(=O)(=O)N1CCCC(C(=O)N2CCN(c3ccc(F)cc3)CC2)C1	0
COc1ccc(/C=C2/SC(=O)NC2=O)cc1OC	0
C=CCN1C(=O)COc2ccc(NC(=O)CC)cc21	0
COc1cc(Cl)c(C)cc1NC(=O)Nc1ccc2c(c1)N(C)C(=O)CS2	0
Cc1cc(Br)cc2c1NC(=O)/C2=N\NC(=O)c1ccc(Br)cc1	0
CCc1ccc(-c2n[nH]c3c2C(c2ccc(Br)cc2)C2=C(CC(C)(C)CC2=O)N3)cc1	0
CCOc1cc(C2NC(=O)NC(C)=C2C(=O)OCCc2ccccc2)ccc1O	0
CCOC(=O)C1=C(C)NC(=S)NC1c1ccc(OC)c(Br)c1	0
COc1cc(C2C3=C(CC(c4ccc(O)cc4)CC3=O)Nc3c2c(C)nn3-c2ccccc2)ccc1O	0
Cc1ccc(N/N=C2\C(=N)NN=C2N)cc1	0
COc1ccc(N/N=C2\C(=N)NN=C2N)cc1	0
N#Cc1ccc(CSc2nnc(-c3ccc(Br)cc3)o2)cc1	0
Cc1ccc(C2C3=C(CC(C)(C)CC3=O)Nc3nc(SCC(=O)c4ccc(F)cc4)nn32)cc1	0
O=C(Nc1nnc(N2CCCCCC2)s1)Nc1cc(F)ccc1F	0
CCCCN(C)c1nnc(NC(=O)Nc2ccc(Br)c(C)c2)s1	0
Cc1c(CNC(=O)c2cc3nc(-c4cccs4)cc(C(F)(F)F)n3n2)cnn1C	0
CCc1ccc(-n2c(C)nnc2SCc2nc(-c3ccc(C)cc3)no2)cc1	0
Cc1nc(Nc2ccc(NC(=O)Nc3cccc(C(F)(F)F)c3)cc2)cc(N(C)C)n1	0
O=C1CCCC2=C1C(c1cc(Br)ccc1OC(F)F)n1ncnc1N2	0
COc1ccc(Nc2ncc3c(n2)CCN(C(=O)OC(C)(C)C)C3)cc1	0
CCn1c(C(=O)NCCCN2CCOCC2)c(N2CCCC2=O)c2cc(F)ccc21	0
C=CCN1C(=O)COc2ccc(NC(=O)c3cccs3)cc21	0
COC(=O)C1=C(C)NC(=S)NC1c1ccccc1	0
Cc1ccc(C)c(NC(=O)Nc2ccc3c(c2)N(C)C(=O)CS3)c1	0
c1ccc(Nc2nc(Nc3ccc(-c4nc5ccccc5o4)cc3)nc(N3CCCC3)n2)cc1	0
CC1CCCC(NC(=O)CN2C(=O)c3cccnc3Oc3ccc(Cl)cc32)C1C	0
Fc1ccc(C(NC2CCCCC2)c2nnc(-c3ccccc3)o2)cc1	0
CCOc1ccc(-c2noc(CSc3nnc(C)n3-c3ccc(OCC)cc3)n2)cc1	0
O=C(c1cc2nc(-c3cccs3)cc(C(F)(F)F)n2n1)N1CCN(C(c2ccccc2)c2ccccc2)CC1	0
CCCNc1c(NS(=O)(=O)c2ccc3c(c2)oc(=O)n3C)c(=O)oc2ccccc12	0
CCN(CC)c1ccc(/C=N/Nc2nc(Nc3ccccc3)nc(Nc3ccccc3)n2)cc1	0
COCCCNC(=O)C1CCCN(S(=O)(=O)c2c(C)noc2/C=C/c2cccs2)C1	0
COC(=O)COc1ccc(C2NC(=S)NC(C)=C2C(=O)OC)cc1	0
CC1CCCN(CCCNC(=O)c2ccc3c(c2)NC(=O)C2CCCN32)C1	0
c1ccc(-c2csc3ncnc(N4CCOCC4)c23)cc1	0
CCOC(=O)C1=C(C)NC(=O)NC1c1ccccc1	0
CCN(CC)c1nc(Nc2cc(C)ccc2C)nc(Nc2cc(C)ccc2C)n1	0
CCCCCSc1nc2n(n1)C(c1cccc([N+](=O)[O-])c1)C1=C(CC(C)(C)CC1=O)N2	0
CCOC(=O)C1=C(C)NC(=S)NC1c1ccc(OC(=O)c2ccco2)c(OC)c1	0
CN1C(=O)C(C)(C)c2cc(S(=O)(=O)NCC3CCC(C(=O)NC4CCCCCC4)CC3)ccc21	0
COc1ccc(C2CC(=O)C3=C(C2)Nc2ncnn2C3c2cccnc2)cc1OC	0
CCn1c(C(=O)NCCCN2CCCCC2C)c(N2CCCC2=O)c2cc(F)ccc21	0
Cc1cc(C)nc(-n2nc(-c3ccccc3)c3c2NC(=O)CSC3c2cccs2)n1	0
O=C(NCc1ccc(CN2CCOCC2)cc1)c1nc(Cn2c(C(F)(F)F)nc3ccccc32)no1	0
Cc1ccccc1-n1cnc2cc(Nc3nnc(-c4ccccc4)c4ccccc34)ccc21	0
O=C(Cc1cccs1)Nc1nnc(C2CC(=O)N(c3ccc(Cl)cc3)C2)s1	0
Cn1nc(C(=O)NCC2CCCO2)c2c1-c1ccccc1S(=O)(=O)C2	0
Clc1ccccc1-c1nnc(C(Nc2ccc(Br)cc2)c2ccccc2)o1	0
O=C(Cn1c(=O)oc2cc(S(=O)(=O)NC3CCCCC3)ccc21)NC1CCCC1	0
CCN1C(=O)COc2ccc(NC(=O)c3snnc3C)cc21	0
CCOC(=O)C1=C(C)NC(=S)NC1c1ccc(Cl)cc1Cl	0
CCCCSc1nc2n(n1)C(c1ccc(Cl)cc1Cl)C1=C(CC(C)(C)CC1=O)N2	0
CNC(=O)c1cc(CC2CCCN(C(=O)C3CCC3)C2)ncn1	0
CCc1cc(C(=O)N2CCOC(c3nc(N(C)C)ncc3-c3ccc(F)cc3)C2)on1	0
COCCNC(=O)CN1CCOC(c2ccc(Nc3ncccn3)cn2)C1	0
Cc1cc(C)nc(Nc2cccc(C3CCN(C(=O)CO)CC3)n2)n1	0
Cc1nc(Nc2ncc(C)s2)cc(C2CCCN2Cc2cccnc2)n1	0
CNc1ccc(CC2CCCN(C(=O)c3cccnc3)C2)nn1	0
COc1ccc(NC(=O)c2cnc(C3CCN(C(=O)C4CCC4)CC3)nc2C)cc1	0
Cc1cnc(Nc2nccc(C3CCCCN3C(=O)CN)n2)s1	0
O=C1CCCCCN1CC(=O)N1CCCC(c2cnccn2)C1	0
Cc1csc(Nc2cccc(C3CCCN3C(=O)CO)n2)n1	0
CCN1CC(c2cc(O)n3ncc(C(=O)Nc4ccccc4)c3n2)CC1=O	0
Nc1cccc(C2CN(CCOc3ccc(F)cc3)CCO2)n1	0
CN1CCCC(Cc2cnc(-c3cncc(C(=O)O)c3)cn2)C1	0
Cc1n[nH]cc1C(=O)N1CCC(c2cccc(Cc3cccc(F)c3)n2)CC1	0
Cc1nc(Nc2ncc(C)s2)cc(C2CCCN2C(=O)COc2ccccc2)n1	0
Cc1nc(N)c2ccc(C3CN(C(=O)COc4ccc(F)cc4)CCO3)nc2n1	0
Cc1nc(Nc2ncc(C)s2)cc(C2CCCN2C(=O)C(C)(C)N)n1	0
Cc1cc(Nc2ncc(C)s2)cc(C2CCCN2C(=O)CCc2nnc(C(C)C)o2)n1	0
CCn1ccc(C(=O)N2CCC(c3ccc(Nc4ccc(F)cn4)cn3)CC2)n1	0
Cc1nc(Nc2nnc(C)s2)cc(C2CCCN2S(=O)(=O)N(C)C)n1	0
Cc1nnc(Nc2cccc(C3CCN(C(=O)CN)CC3)n2)s1	0
Cc1nc(O)cc(C2CN(Cc3ccnn3C(C)C)CCO2)n1	0
Cc1nc(CC2CCCN(S(=O)(=O)N(C)C)C2)cc(Nc2ncc(C)s2)n1	0
CS(=O)(=O)N1CCCC(c2cncc(-c3ncco3)n2)C1	0
CC(=O)N1CCCC(c2cc(Nc3ncccn3)cc(C)n2)C1	0
Cc1ccn2cc(C(=O)N3CCCC(c4cc(Nc5ncc(C)s5)cc(C)n4)C3)nc2c1	0
Cc1cc(Nc2nc(C)cc(C)n2)cc(C2CN(C(=O)CN3CCCC3=O)CCO2)n1	0
Cc1cc(-c2cnc(N)nc2)cc(C2CCCN(Cc3cn(C)c4ccc(F)cc34)C2)n1	0
COCC(=O)N1CCCC(c2nc(N)ncc2-c2ccc(C(F)(F)F)cc2)C1	0
Cc1nc(Nc2cccc(C3CN(CC(=O)N4CCC(C)CC4)CCO3)n2)sc1C	0
CCN(CC)C(=O)CN1CCCC1c1ccc(Nc2ccc(F)cn2)cn1	0
Cc1ncc(-c2cncc(C3CCCN(C(=O)c4cccs4)C3)n2)n1C	0
CC(C)CC(=O)N1CCOC(c2nc(N(C)C)ncc2-c2ccc(C(N)=O)cc2)C1	0
CCN(CC)S(=O)(=O)N1CCC(c2ccc(Nc3ccccn3)cn2)CC1	0
Cc1cc(C)nc(Nc2ccc(C3CCN(C(=O)c4cc5ccc(F)cc5[nH]4)CC3)nc2)n1	0
Cc1cc(Nc2nc(C)cc(C)n2)cc(C2CN(C(=O)c3ccccn3)CCO2)n1	0
CC(=O)Nc1ccc(CN2CCCCC2c2ccnc(N)n2)cc1	0
CCCn1cc(-c2cnc(C3CCCN(C(=O)C(C)(C)C)C3)cn2)cn1	0
Nc1cccc(C2CN(C(=O)c3ccnc(N4CCCC4)c3)CCO2)n1	0
Cc1cc(N2CCOC(c3cccc(Nc4ccc(F)cn4)n3)C2)nc(C)n1	0
CCN(CC)C(=O)CN1CCC(c2ccc(Nc3cccc(C)n3)cn2)CC1	0
Cc1cc(Nc2ncccn2)cc(C2CCN(C(=O)CCC3CCCC3)C2)n1	0
Cn1nccc1-c1cc(CC2CCN(S(C)(=O)=O)C2)ccn1	0
Cc1nc(-c2ncc[nH]2)cc(C2CCCN2C(=O)c2ccccc2)n1	0
CNC(=O)c1ccc(C2CN(C(=O)c3scnc3C)CCO2)nc1	0
CNC(=O)CN1CCC(c2nccnc2Oc2ccccc2Cl)CC1	0
Cc1cn(C)c(C2CN(C(=O)c3cn4c(C)cccc4n3)CCO2)n1	0
Cn1cnc(S(=O)(=O)N2CCCC(c3cccc(-c4cccc(F)c4)n3)C2)c1	0
CC(C)NC(=O)c1sc2ncccc2c1C1CN(C(=O)COC(C)C)CCO1	0
O=C(c1cnc(C2CC2)nc1)N1CCCC(c2ccnc(O)n2)C1	0
CCN(CC)C(=O)CN1CCOC(c2ccc(-c3ccc(C(=O)NC)nc3)cn2)C1	0
COC(C)(C)C(=O)N1CCOC(c2c(C(=O)NCCO)sc3ncccc23)C1	0
CCn1cc(CN2CCOC(c3cccc(Nc4nc(C)c(C)s4)n3)C2)cn1	0
Cc1cnc(C(=O)N2CCOC(c3cc(Cc4cccc(F)c4)cc(C)n3)C2)cn1	0
COc1ccc(CCC(=O)N2CCC(c3ncc(C(N)=O)c(C)n3)C2)cc1	0
COc1cccc(-c2cnc(N)nc2C2CCCCN2S(=O)(=O)N(C)C)c1	0
Cc1noc(C)c1-c1ccnc(C2CCN(C(=O)c3ccc(O)cc3)CC2)c1	0
CN(C)S(=O)(=O)N1CCC(Cc2cnc(-c3cc[nH]n3)cn2)C1	0
CC1CN(c2cccc(CC3CCN(S(=O)(=O)N(C)C)CC3)n2)C(=O)O1	0
CC(=O)Nc1ccc(CN2CCCC2c2cc(-c3cncnc3)cc(C)n2)cc1	0
O=C(COc1ccccc1)N1CCC(c2ccnc(Nc3ccccn3)n2)C1	0
COC(C)(C)C(=O)N1CCC(c2ccc(C(=O)NCc3ccccc3F)c(N)n2)CC1	0
CNc1nc(C)c(C(=O)N2CCOC(c3cc(Nc4ncccc4C)cc(C)n3)C2)s1	0
Cc1ccc(CC(=O)N2CCOC(c3cccc(-c4ccc(N)nc4)n3)C2)cc1C	0
Cc1nc(-c2ncccc2CC2CCN(S(C)(=O)=O)C2)sc1C	0
COc1ccc(-c2cc(C)nc(C3CCCN(C(=O)c4cc(C)nc(N)n4)C3)c2)cc1	0
Cc1cc(Cc2ccccc2F)cc(C2CN(C(=O)CN3CCCC3=O)CCO2)n1	0
Cc1nc(Nc2ncccn2)cc(C2CCCCN2Cc2cc[nH]n2)n1	0
Cc1nc(CC(=O)N2CCCC(Cc3[nH]ncc3C)C2)cs1	0
COc1cccc(Cc2cccc(C3CCN(C(=O)c4cc[nH]n4)CC3)n2)c1	0
CCc1nnc(Nc2cc(C3CCCN3Cc3cccnc3)nc(C)n2)s1	0
c1nc(CC2CCCN(Cc3cc[nH]n3)C2)cc(Nc2nccs2)n1	0
Cc1n[nH]cc1C(=O)N1CCCC1c1cccc(Cc2cccc(F)c2)n1	0
COCC(=O)N1CCC(c2ncc(C(=O)Nc3ccc(F)cc3)c(C)n2)CC1	0
CCc1nnc(Nc2cccc(C3CCCN(CC(=O)N4CCCC4)C3)n2)s1	0
Cc1cc(C)nc(Nc2cc(C3CCCN(C)C3)nc(C)n2)n1	0
CS(=O)(=O)NCC(=O)N1CCC(c2ccc(C(=O)NC3CCCC3)cn2)CC1	0
COc1cccc(Oc2cc(C)nc(C3CCN(C(C)=O)C3)n2)c1	0
CC(=O)N1CCC(c2cncc(-c3ccccc3C(=O)O)n2)CC1	0
Cn1cc(-c2ccc(C3CCN(C(=O)c4cccnc4)CC3)nc2)cn1	0
Cc1c[nH]c(-c2cc(C3CCCN3c3ncccn3)nc(C)n2)n1	0
Cc1csc(Nc2nccnc2C2CCN(Cc3nccn3C)CC2)n1	0
Cc1ccc(Nc2cc(C)nc(C3CCN(S(=O)(=O)c4c(C)noc4C)C3)c2)cc1	0
O=C(c1cc[nH]n1)N1CCCC1c1cccc(Cc2ccccc2)n1	0
Cc1cc(O)nc(C2CN(C(=O)c3cc4ccccc4s3)CCO2)n1	0
COCC(=O)N1CCC(Cc2ccnc(-c3cccc(C(=O)O)c3)c2)CC1	0
CN(C)S(=O)(=O)N1CCC(Cc2cncc(-c3cc[nH]n3)n2)C1	0
CS(=O)(=O)N1CCC(Cc2ccnc(-c3ccc(C(=O)O)cc3)c2)C1	0
COc1ccc2c(CN3CCOC(c4cccc(Nc5nc(C)cs5)n4)C3)cn(C)c2c1	0
Cc1ccc(CC(=O)N2CCC(c3ccc(C(=O)N4CCOCC4)c(N)n3)CC2)cc1C	0
CS(=O)(=O)NCC(=O)N1CCCC(c2ccc(C(=O)NCC3CC3)cn2)C1	0
c1cnc(N2CCC(c3nccnc3Nc3cnccn3)CC2)nc1	0
COCC(C)NC(=O)CN1CCC(c2cccc(Nc3nnc(C)s3)n2)CC1	0
Cc1ncc(C(=O)NCc2ccc(F)cc2)c(C2CCCCN2S(C)(=O)=O)n1	0
COc1ccc(Oc2nccnc2C2CCN(C(=O)c3cscn3)CC2)cc1	0
O=C(NC1CCCC1)c1ccc(C2CCN(C(=O)Cn3cncn3)CC2)nc1	0
COc1cccc(Oc2nccnc2C2CCN(Cc3nccn3C)CC2)c1	0
CC(C)(C)CC(=O)N1CCC(c2nccnc2-c2ncc[nH]2)CC1	0
Cc1nc(-c2ccc(C(=O)O)cc2)cc(C2CCCCN2S(C)(=O)=O)n1	0
O=C(O)c1ccccc1-n1cc(CN2CCC(Cc3ccncc3)C2)cn1	0
COc1ccc(NC(=O)c2cnc(C)nc2CC2CCN(C(C)=O)CC2)cc1	0
NC(=O)CN1CCC(c2nccnc2Oc2cccc(F)c2)CC1	0
CNCC(=O)N1CCCC1c1cc(Nc2ncccn2)nc(C)n1	0
Cc1nc(C)c(C(=O)N2CCOC(c3cccc(-c4ccc(N)nc4)n3)C2)s1	0
CC(=O)N(C)Cc1cc(C2CCN(C(=O)c3cc4ccccc4o3)CC2)nn1C	0
Cc1nn(C)cc1CN1CCOC(c2cc(C(=O)NC(C)C)c3ccccc3n2)C1	0
CCc1nnc(Nc2cc(C)nc(C3CCN(C(C)=O)C3)n2)s1	0
O=S(=O)(c1cn[nH]c1)N1CCC(c2cccc(Cc3ccccc3F)n2)CC1	0
CCn1ccnc1CN1CCCC1c1cc(CCC(=O)O)cc(C)n1	0
COc1cccc(CNC(=O)c2ccc(C3CCN(C4CCCC4)CC3)nc2N)c1	0
CC(=O)Nc1ccc(Oc2nccnc2C2CCN(C(C)=O)CC2)cc1	0
Cc1c[nH]c(C2CN(C(=O)c3cccc4c3OCCO4)CCO2)n1	0
Cc1cc(-c2cnc(N)nc2)cc(C2CCN(Cc3ccccc3)CC2)n1	0
O=C(CC1CCCC1)N1CCOC(c2cc(CCOc3ccc(Cl)cc3)[nH]n2)C1	0
Cc1cc(Nc2ccnc(NC3CCN(C(=O)c4c(F)cccc4F)CC3)n2)[nH]n1	0
NC(=O)c1ccc(-c2ccc(C3CCN(C(=O)CC4CCCO4)CC3)nc2)cc1	0
COc1cccc(-c2cccc(C3CCCN(C(=O)c4cc[nH]n4)C3)n2)c1	0
CCn1cc(CN2CCOC(c3cccc(Nc4nc(C)c(C)s4)n3)C2)c(C)n1	0
Cc1cc(-c2ccc(C(=O)O)cc2)nc(C2CCN(S(=O)(=O)N(C)C)C2)n1	0
Cc1n[nH]cc1C(=O)N1CCOC(c2cc(C(=O)N(C)C)c3ccccc3n2)C1	0
Cc1ccccc1-c1cncc(C2CCN(C(=O)c3ccc(=O)n(C)c3)CC2)n1	0
CCC(=O)N1CCC(c2cc(Nc3nc(C)c(C)s3)nc(C)n2)C1	0
COCC(=O)N1CCOC(c2cc(C(=O)Nc3nccs3)c3ccccc3n2)C1	0
Cc1nc(C2CCN(C(=O)COc3cccc(C(F)(F)F)c3)CC2)ncc1C(N)=O	0
Cc1cnc(Nc2nccnc2C2CCCN(Cc3cn(C)cn3)C2)s1	0
CN1CCCC(Cc2cnc(-c3ccc(C(=O)O)cc3)cn2)C1	0
COc1ccc2c(CN3CCOC(c4c(C(N)=O)sc5ccccc45)C3)cn(C)c2c1	0
CCc1nc(CNc2cc(C3CN(C(C)=O)CCO3)nc(C)n2)no1	0
CCCn1nccc1-c1cc(C2CCN(S(C)(=O)=O)C2)nc(C)n1	0
Cc1cc(Nc2ncc(C)s2)cc(C2CCCN(S(=O)(=O)N(C)C)C2)n1	0
Nc1ncc(-c2ccc(F)cc2)c(C2CCCN(C(=O)C3CCCC3)C2)n1	0
CCc1ccccc1NCC(=O)N1CCC(c2cncc(Nc3ccccn3)n2)CC1	0
Cc1nc(CCC(=O)O)cc(C2CCCN(S(C)(=O)=O)C2)n1	0
CC(=O)N1CCC(c2nccnc2Nc2nccs2)CC1	0
CC(=O)Nc1cccc(-c2cccc(C3CCCN(C(=O)C4CCCC4)C3)n2)c1	0
Cc1cc(O)nc(C2CN(C(=O)C3(c4ccccc4F)CC3)CCO2)n1	0
NC(=O)CN1CCCCC1c1nc(N)ncc1-c1cccc(F)c1	0
COCC(=O)N1CCCCC1c1cc(Nc2cccc(C)n2)nc(C)n1	0
CS(=O)(=O)N1CCC(Cc2cc(-c3cc[nH]n3)ncn2)C1	0
c1cnc(Nc2nccnc2C2CCN(c3ncccn3)CC2)nc1	0
Cc1cc(N2CCN(S(=O)(=O)N3CCCC3)CC2)cc(C2CCCN2)n1	0
Cc1cccnc1Nc1nccc(C2CCN(C(=O)CN)C2)n1	0
Cc1ccccc1-c1cncc(C2CCN(S(=O)(=O)c3cn[nH]c3)CC2)n1	0
Cc1cc(Nc2cccc(C3CCN(C(=O)Cn4c(C)nc5cc(C)c(C)cc54)CC3)n2)[nH]n1	0
COc1ccccc1CNC(=O)c1cnc(C2CCN(CC(=O)N(C)C)CC2)nc1C	0
Cn1nc(N)c2ccc(C3CCCN(c4ccncn4)C3)nc21	0
O=C(c1cc[nH]n1)N1CCC(c2cccc(Cc3ccccc3)n2)CC1	0
Cc1ncc(C(=O)N2CCCC(Cc3cnc4[nH]ccc4c3)C2)c(C)n1	0
CN(C)c1ncc(-c2cccc(C(N)=O)c2)c(C2CN(C3CCCC3)CCO2)n1	0
COc1ccc(NC(=O)c2cnc(C3CCN(Cc4ncc[nH]4)CC3)nc2C)cc1	0
CC1COC(=O)N1c1cnc(C2CCN(C(=O)C(C)(C)C)CC2)cn1	0
Cc1nn(C)c2nc(C3CCCN(C(=O)c4csc(Cc5ccccc5)n4)C3)ccc12	0
COCC(=O)N1CCC(c2cc(Nc3nccs3)nc(C)n2)C1	0
Cn1cnc(CN2CCC(Cc3cc(Nc4cnccn4)ncn3)CC2)c1	0
CCN1CC(c2cc(OC)n3ncc(C(=O)Nc4ccc(Cl)cc4)c3n2)CC1=O	0
Cc1ccc(C2CCN(Cc3ccc(-c4ccccc4C(=O)O)o3)CC2)nc1	0
Cc1nc(C)n(CC(=O)N2CCCC2c2ccc(-c3cccc(C(N)=O)c3)cn2)n1	0
COc1c(C)cccc1C(=O)N1CCCC(c2ccc(-c3ccc(N)nc3)cn2)C1	0
Cc1cccnc1Nc1nccnc1C1CCCN(Cc2nccn2C)C1	0
CC(=O)N1CCCC(Cc2cc(Nc3nncs3)ncn2)C1	0
CN(C)S(=O)(=O)N1CCCC1c1ccnc(Nc2nccs2)n1	0
NC(=O)c1ccc(-c2cccc(C3CN(C(=O)CCC4CCCC4)CCO3)n2)cc1	0
CC(=O)N1CCOC(c2cc(C(=O)Nc3nccs3)c3ccccc3n2)C1	0
Cc1cc(N2CCCC2c2cc(CCC(=O)O)cc(C)n2)ncn1	0
CNc1cccc(C2CN(C(=O)CCc3cc(OC)no3)CCO2)n1	0
O=C(O)c1ccccc1-n1cc(CN2CCC(c3ccccn3)CC2)cn1	0
Cc1nc(Nc2nccs2)cc(C2CCN(C(=O)C(C)C)C2)n1	0
CC(C)C(=O)N1CCCC(c2nc(N(C)C)ncc2-c2ccc(C(N)=O)cc2)C1	0
CNC(=O)CN1CCCC(c2cc(Nc3nc(C)c(C)s3)nc(C)n2)C1	0
Cc1ncc(-c2cncc(CC3CCCN(C(=O)c4cnccn4)C3)n2)n1C	0
COCC(=O)N1CCC(c2nccnc2Nc2ncccn2)CC1	0
CNC(=O)c1ccc(-c2cccc(C3CN(C(=O)C(C)(C)OC)CCO3)n2)cn1	0
Cc1cncnc1C1CCCN(Cc2ccc(-c3ccccc3C(=O)O)o2)C1	0
CNc1cc(Nc2nccc(C3CCCN3C(C)=O)n2)ncn1	0
COCC(=O)N1CCC(c2nccnc2Oc2cccc(C)c2)CC1	0
CN(C)S(=O)(=O)N1CCC(c2cccc(-c3nccs3)n2)CC1	0
Cc1cc(Nc2nnc(C)s2)cc(C2CN(C(=O)Cc3csc(C)n3)CCO2)n1	0
CN(C)S(=O)(=O)N1CCC(c2cccc(-c3cccc(C(=O)O)c3)n2)CC1	0
CN(C)S(=O)(=O)N1CCCC1c1ccc(-c2cccc(C(=O)O)c2)cn1	0
CNC(=O)CN1CCCC(c2nccnc2Nc2ncccc2C)C1	0
CCc1nnc(Nc2cc(C)nc(C3CCN(Cc4ncc[nH]4)C3)n2)s1	0
O=C(Cc1ccccc1)N1CCC(c2ccnc(Nc3cnccn3)n2)C1	0
COCCNC(=O)c1ccc(C2CCN(C(=O)Cc3c(C)noc3C)CC2)nc1	0
CCN1CC(c2cc(NC)n3ncc(C(=O)Nc4ccc(Cl)cc4)c3n2)CC1=O	0
CC(=O)NCC(=O)N1CCCC(c2nc(N(C)C)ncc2-c2cccc(Cl)c2)C1	0
O=C(Cn1c(=O)oc2ccccc21)N1CCCC(Cc2cccnc2)C1	0
Cc1cn(C)c(C2CN(C(=O)c3cnn4cccnc34)CCO2)n1	0
Cc1cc(C)n(CC(=O)N2CCCC(c3ccc(Cc4ccccc4)cn3)C2)c(=O)n1	0
Cc1csc(C(=O)N2CCCC(c3ccc4cn[nH]c4n3)C2)c1	0
CC(=O)N1CCC(c2cc(Nc3nccs3)nc(C)n2)C1	0
Cc1nc(O)cc(C2CN(Cc3ccc(-c4ccccc4C(=O)O)cc3)C2)n1	0
Cc1cc(C)nc(Nc2cncc(C3CCN(Cc4ccc(C)c(C)c4)CC3)n2)n1	0
Cc1cc(N2CCOC(c3cc(CCOc4ccc(F)c(F)c4)[nH]n3)C2)nc(C)n1	0
Cc1cc(C)nc(N2CCCC2c2ccc(Nc3ccc(F)cn3)cn2)n1	0
COC(C)(C)C(=O)N1CCC(c2ccc(C(=O)NC3CCCC3)c(N)n2)CC1	0
Cc1n[nH]cc1C(=O)N1CCC(c2cccc(Cc3ccc(Cl)cc3)n2)CC1	0
Cc1cc(-c2cnn(C)c2)cc(C2CCN(C(=O)CCc3nc(C)no3)C2)n1	0
Cc1cc(Nc2cccc(F)c2)cc(C2CCCN(C(=O)c3c[nH]nc3C)C2)n1	0
COc1ccccc1CNC(=O)c1cnc(C2CCN(C(=O)C(C)C)CC2)nc1C	0
Cc1nc(Nc2ncc(C)s2)cc(C2CCCN2C(=O)N2CCCCC2)n1	0
Cc1ccc(C(=O)N2CCCC(Cc3cnc(-c4ncc[nH]4)cn3)C2)cn1	0
Cc1cc(Nc2cc(CC3CCN(C(=O)CC(C)C)CC3)nc(C)n2)[nH]n1	0
Cc1nc(Nc2cnccn2)cc(C2CCCN2C(=O)C2CCOCC2)n1	0
O=C(c1n[nH]c2ccccc12)N1CCCC(c2ccc3cn[nH]c3n2)C1	0
COc1ccc(-c2cc(C)nc(C3CCCN(C(=O)c4cnc(C)cn4)C3)c2)cc1	0
CN(C)c1nccnc1C1CN(C(=O)c2cc(C(C)(C)C)n[nH]2)CCO1	0
Cc1cccc(Nc2cccc(C3CCCN3C(=O)c3cccnc3)n2)n1	0
CC1(C)C(=O)NCCN1C(=O)c1ccc(C2CCCN(S(C)(=O)=O)C2)nc1	0
CCCc1cc(Nc2cccc(C3CCN(C(=O)C(C)(C)N)CC3)n2)[nH]n1	1
CCC(C)S(=O)(=O)N1CCC(Cc2cc(N3CCCCC3)nc(C)n2)CC1	0
Cc1nc(CC2CCCN(C(=O)c3ccccn3)C2)cc(C(=O)N(C)C)n1	0
Cc1cc(-c2cnc3ncccn23)nc(C2CCN(S(C)(=O)=O)CC2)n1	0
Cn1cc(C(=O)N2CCOC(c3cccc(Nc4nncs4)n3)C2)ccc1=O	0
NCC(=O)N1CCCCC1c1nc(N)ncc1-c1ccc(F)cc1	0
c1cnc(N2CCCC(c3nccnc3Nc3cnccn3)C2)nc1	0
COCCC(=O)N1CCC(c2ncc(C(=O)Nc3ccc(Cl)cc3)c(C)n2)CC1	0
NC(=O)c1sc2ccccc2c1C1CN(C(=O)c2cccc(N3CCCC3=O)c2)CCO1	0
Cc1noc(C)c1-c1ccc(C2CCCN2C(=O)c2cccnn2)nc1	0
CCc1nnsc1C(=O)N1CCCC(c2cc(-c3ccc(N)nc3)cc(C)n2)C1	0
CN(C)S(=O)(=O)N1CCC(Cc2cccc(-c3cncc(C(=O)O)c3)n2)CC1	0
CN(C)S(=O)(=O)N1CCCC1c1cccc(-c2cncn2C)n1	0
Cc1cc(Nc2ccccn2)cc(C2CCN(CC(=O)Nc3nc(C)c(C)s3)CC2)n1	0
Cc1cc(O)nc(C2CN(C(=O)Cc3ccc(Cl)cc3)CCO2)n1	0
CC(C)c1nccn1CCC(=O)N1CCCC(Cc2ccn[nH]2)C1	0
Cc1noc(C)c1C(=O)N1CCC(c2ccc(C(=O)NC3CCCC3)cn2)CC1	0
Cc1cc(-c2cccc(CC3CCN(S(=O)(=O)N(C)C)C3)n2)[nH]n1	0
Cc1noc(C)c1-c1nccc(C2CCCN2C(=O)Cc2ccccc2F)n1	0
Cc1csc(Nc2cccc(C3CN(Cc4ccnc5ccccc45)CCO3)n2)n1	0
Cc1cc(Nc2ccccn2)nc(C2CCN(C(=O)CCc3ccccc3F)CC2)n1	0
Cc1cccc(C2CCN(S(=O)(=O)N3CCOCC3)CC2)n1	0
O=C(c1n[nH]c2c1CCCC2)N1CCC(c2cc(Nc3ccccn3)[nH]n2)CC1	0
COCCNC(=O)c1ccc(C2CCN(C(=O)c3cc4cc(C)ccc4n3C)CC2)nc1	0
Cc1nc(Cl)cc(C2CCCN(S(=O)(=O)N(C)C)C2)n1	0
Cc1noc(C)c1C(=O)N1CCCC(Cc2cnc(N(C)C)cn2)CC1	0
NC(=O)c1ccc(-c2cccc(C3CN(Cc4ccc(F)cc4)CCO3)n2)cc1	0
CC(C)N1CCC(c2cnc(N3CC4(CCOCC4)OC3=O)cn2)CC1	0
Cc1cc(Cc2c(F)cccc2F)cc(C2CCN(C(=O)Cn3nc(C)nc3C)CC2)n1	0
Cc1nc(Nc2ncccc2C)cc(C2CCCN2C(=O)C2CCCC2)n1	0
Cc1nc(C2CCN(C(=O)C3CC3)C2)nc(C)c1CC(=O)NC1CCCC1	0
COc1ccc(Oc2cc(C)nc(C3CCN(C(=O)c4cnn(C)c4)C3)n2)cc1	0
Cc1cnc(-c2ccc(CC3CCN(S(=O)(=O)N(C)C)C3)cn2)s1	0
Cc1cc(Nc2cccc(F)c2)cc(C2CCN(C(=O)CN3Cc4ccccc4C3=O)C2)n1	0
Nc1ncc(-c2cccc(F)c2)c(C2CCCN(Cc3cccnc3)C2)n1	0
CNC(=O)c1ccc(C2CCCN(C(=O)c3cnn4cc(C)cnc34)C2)nc1	0
Nc1nccnc1CC1CCCN(C(=O)COc2ccc(F)cc2)C1	0
Cc1nc(N)cc(C2CCCN2C(=O)Cc2c(C)nc3ccccn23)n1	0
Cc1nc(CC2CCCN(c3ccc(F)cn3)C2)cc(C(=O)N(C)C)n1	0
Cc1cccc(Nc2cccc(C3CCCN3C(=O)c3ccc(N)nc3)n2)n1	0
Cc1[nH]c2ccccc2c1C(=O)N1CCCC1c1ccc(C(=O)N2CCOCC2)cn1	0
Cc1nc(C)n(CC(=O)N2CCOC(c3cc(C(=O)N(C)C)c4ccccc4n3)C2)n1	0
Cc1cc(Nc2cccc(F)c2)cc(C2CCCN(C(=O)c3cnccn3)C2)n1	0
O=C(O)COc1ccccc1CN1CCCC(Cc2ccn[nH]2)C1	0
Cc1nc(C2CCN(C(=O)c3ccnn3C)CC2)ncc1C(=O)Nc1ccc(F)cc1	0
COCC(=O)N1CCCC(Cc2cnc(-c3cncc(C(=O)O)c3)cn2)C1	0
COCC(=O)N1CCCC(c2cnc(Nc3ncccn3)cn2)C1	0
CCN(CC)S(=O)(=O)N1CCC(c2ccc(Nc3nc(C)cc(C)n3)cn2)CC1	0
O=C(c1ccc(F)cc1)N1CCCC(c2ccnc(Nc3ccccn3)n2)C1	0
CC(=O)N1CCCC(c2nccnc2Nc2ncccc2C)C1	0
COc1nc(OC)nc(N2CCCC(c3cnccn3)C2)n1	0
CC(C)CNC(=O)c1cccnc1C1CCN(C(=O)c2cc3ccccc3o2)C1	0
CCc1onc(C)c1-c1cccc(C2CN(C(=O)c3ccc(C)cc3)CCO2)n1	0
Cc1cc(Cc2ccccc2)nc(C2CCN(S(C)(=O)=O)CC2)n1	0
CN(C)S(=O)(=O)N1CCC(c2cncc(-c3cccc(F)c3)n2)CC1	0
COCC(=O)N1CCC(Cc2cc(-c3cncc(C(=O)O)c3)ncn2)CC1	0
CN(C)c1nccnc1C1CN(C(=O)c2n[nH]c3ccccc23)CCO1	0
Cc1cccnc1Nc1cc(CC2CCN(Cc3c[nH]cn3)CC2)ncn1	0
CC(C)N1CCC(c2cncc(-c3cncc(C(=O)O)c3)n2)CC1	0
COc1ncccc1C(=O)NCc1nccnc1C1CCN(C)CC1	0
Cc1nccn1-c1cccc(C2CCCN2C(=O)Cc2c[nH]c3ccccc23)n1	0
CCn1nccc1C(=O)N1CCC(c2ccc(C(=O)N3CCOCC3)cn2)CC1	0
CNC(=O)c1ccc(-c2ccc(C3CN(c4cc(C)nc(C)n4)CCO3)nc2)cn1	0
Cc1noc(C)c1C(=O)N1CCCC1c1ccc(C(=O)N2CCOCC2)cn1	0
Cc1nc(CC(=O)N2CCC(c3ccc(C(=O)N(C)C)cn3)CC2)cs1	0
Cn1cc(C(=O)N2CCC(c3cncc(-c4cccc(Cl)c4)n3)CC2)ccc1=O	0
O=C(CCc1c[nH]c2ccccc12)N1CCCC1c1cccc(Nc2nccs2)n1	0
CNC(=O)c1ccc(-c2ccc(C3CCN(C(=O)C4CC45CCC5)CC3)nc2)cn1	0
Cc1cc(Cc2ccc(Cl)cc2)cc(C2CCN(C(=O)Cn3nc(C)nc3C)CC2)n1	0
CC(=O)NCc1cnc(C2CCCN2C(=O)c2ccccc2)cc1C(F)(F)F	0
CN(C)c1nccnc1C1CN(C(=O)c2ccc3c(c2)OCO3)CCO1	0
Cc1cc(C2CCCCN2Cc2cc[nH]n2)nc(-c2c(C)noc2C)n1	0
Cc1ccnc(C2CCN(C(=O)Cn3cnc4ccccc43)C2)n1	0
CS(=O)(=O)N1CCCC(c2ccc(-c3ccc(C(=O)O)cc3)cn2)C1	0
Cc1cc(Nc2ccnc(CC3CCC(NC(=O)c4ccccc4)CC3)n2)[nH]n1	0
Cc1cc(Nc2ccnc(CC3CCCN(C(=O)C4CC4)C3)n2)[nH]n1	0
CS(=O)(=O)N1CCC(Cc2ccc(-c3cccc(C(=O)O)c3)nc2)C1	0
Cc1nc(CC2CCCN(Cc3cccnc3)C2)cc(Nc2ncc(C)s2)n1	0
Cc1nn(C(C)C)c(C)c1CN1CCOC(c2c(C(N)=O)sc3ccccc23)C1	0
CCc1nccn1-c1cccc(C2CCCN(C(=O)c3c[nH]nc3C)C2)n1	0
O=C(c1cccc(F)c1)N1CCC(c2nccnc2-c2ncc[nH]2)CC1	0
Cc1cc(N)cc(C2CN(C(=O)c3ccc4c(c3)CCC4)CCO2)n1	0
Cc1cc(Nc2nc(C)cs2)nc(C2CCN(c3ncccn3)C2)n1	0
COc1ccc(S(=O)(=O)N2CCCC(c3cncc(C)n3)C2)cc1	0
Cc1ncsc1C(=O)N1CCCCC1c1nc(N)ncc1-c1ccc(F)cc1	0
Cc1ncc(-c2cncc(C3CCN(S(=O)(=O)N(C)C)CC3)n2)s1	0
O=C(Nc1nccs1)c1cccc(C2CCCN2C(=O)C2CCCCC2)n1	0
Cc1cnc(C(=O)N2CCCC(Cc3cncc(-c4cnc(C)n4C)n3)C2)cn1	0
COc1ccc(NC(=O)c2cnc(C)nc2CC2CCN(C)CC2)cc1	0
CCN(CC)S(=O)(=O)N1CCCC1c1cc(Nc2ncccc2C)cc(C)n1	0
Cc1ccc(Nc2nccc(C3CCCN(C(=O)C4CCCC4)C3)n2)nc1	0
CC(=O)N1CCC(c2cccc(Nc3nc(C)cc(C)n3)n2)CC1	0
COc1ccc(C(=O)N2CCOC(c3nc(C)cc(O)n3)C2)cn1	0
CCC(=O)N1CCC(c2ncc(C(=O)Nc3ccccc3OC)c(C)n2)CC1	0
O=C(CCn1cnnn1)N1CCC(c2ccc(Cc3ccc(F)cc3)cn2)CC1	0
CC(=O)NCC(=O)N1CCC(c2cc(-c3cnn(C)c3)cc(C)n2)CC1	0
CC(C)CNC(=O)c1cccnc1C1CCN(S(=O)(=O)c2cn(C)cn2)C1	0
NC(=O)c1sc2ccccc2c1C1CN(S(=O)(=O)N2CCCC2)CCO1	0
O=c1oc2ccccc2n1-c1cnc(CC2CCCNC2)cn1	0
Cc1cc(Nc2ncc(C)s2)cc(C2CCCN2c2ncccn2)n1	0
CNc1nccnc1C1CCN(S(=O)(=O)N2CCOCC2)CC1	0
Cc1cc(C)nc(Nc2ccc(C3CN(Cc4cn(C)c5ccc(F)cc45)CCO3)nc2)n1	0
Cc1cccc(Oc2nccnc2C2CCN(C(=O)c3cn(C)nc3C)CC2)c1	0
CCCn1nccc1-c1cccc(CC2CCN(S(C)(=O)=O)CC2)n1	0
Cc1nn(C)cc1S(=O)(=O)N1CCCC(c2cccc(-c3cccc(F)c3)n2)C1	0
Cc1cc(Nc2cc(CC3CCN(C(=O)Cc4c(F)cccc4F)CC3)nc(C)n2)[nH]n1	0
Cc1cccnc1Nc1nccc(C2CCCN(C(=O)C3CCCC3)C2)n1	0
Cc1ncsc1C(=O)N1CCC(c2cc(C(F)(F)F)c3c(N)n[nH]c3n2)CC1	0
NC(=O)c1ccc(C2CCN(C(=O)CCCN3Cc4ccccc4C3)CC2)nc1N	0
Cc1ccc(Oc2nccnc2C2CCN(C(=O)c3cnn(C)c3)CC2)cc1	0
Cc1csc(Nc2cccc(C3CCCN3CCO)n2)n1	0
COc1cccc(S(=O)(=O)N2CCOC(c3nccnc3N)C2)c1	0
COc1cccc(S(=O)(=O)N2CCC(c3nc(C)cc(C)n3)C2)c1	0
CS(=O)(=O)N1CCCC(c2cnc(Nc3nccs3)cn2)C1	0
COc1ccccc1NC(=O)c1ccc(C2CCN(C3CCCCC3)CC2)nc1N	0
COc1cccc(CC(=O)N2CCCC(c3ccnc(O)n3)C2)c1	0
Nc1ccc(-c2ccc(C3CCCN3C(=O)Cc3c[nH]c4ccccc34)nc2)cn1	0
CNC(=O)c1cc(CC2CCCN(Cc3cscn3)CC2)ncn1	0
Cc1nc(C2CCN(C(=O)C3CCCCC3)CC2)ncc1C(N)=O	0
Cc1cc(C)nc(N2CCOC(c3cccc(-c4cccc(C(N)=O)c4)n3)C2)n1	0
Nc1ncc(-c2ccc(Cl)cc2)c(C2CCCN(Cc3cccnc3)C2)n1	0
Cc1nc(C2CN(S(C)(=O)=O)CCO2)cc(N2CCOCC2)n1	0
COc1cccc(-c2cncc(C3CN(S(=O)(=O)N4CCCC4)CCO3)n2)c1	0
COc1ccc(Nc2cc(C)nc(C3CCCN(S(=O)(=O)N(C)C)C3)c2)cc1	0
O=C(CCc1cccc(C2CCNCC2)n1)Nc1ccc2[nH]ncc2c1	0
CNc1nccnc1C1CN(C(=O)CC2CCCC2)CCO1	0
O=S(=O)(c1cn[nH]c1)N1CCCC1c1cccc(Cc2ccc(Cl)cc2)n1	0
Cc1c[nH]c(-c2cncc(CC3CCCN(Cc4cscn4)C3)n2)n1	0
Nc1nccnc1C1CN(C(=O)COc2ccccc2F)CCO1	0
Cc1nc(Nc2ncccn2)cc(C2CCCN(c3ccnc(C)n3)C2)n1	0
CCn1nccc1C(=O)N1CCC(c2ccc(C(=O)N3CCN(C)CC3)cn2)CC1	0
CNc1cccc(C2CN(C(=O)c3cn4cc(C)ccc4n3)CCO2)n1	0
Cn1cc(-c2ccc(C3CCCN3C(=O)c3cccc4cccnc34)nc2)cn1	0
Cc1nc(C2CCN(C(=O)CC(C)C)C2)ncc1C(=O)Nc1ccc(Cl)cc1	0
Cc1nccc(C2CN(C(=O)c3cc(-c4cccnc4)[nH]n3)CCO2)n1	0
Cc1ccc(Nc2cc(C)nc(C3CCCN(S(=O)(=O)N(C)C)C3)c2)cc1	0
Cc1nn(C)cc1CN1CCOC(c2cccc(-c3cccc(C(N)=O)c3)n2)C1	0
CS(=O)(=O)N1CCCC(Cc2ccnc(-c3ccc(C(=O)O)cc3)c2)C1	0
Cc1nc(Nc2nccs2)cc(C2CN(Cc3ncc[nH]3)C2)n1	0
CCC(=O)N1CCC(c2ccc(C(=O)Nc3ccc(F)cc3)c(N)n2)CC1	0
COc1ccc(S(=O)(=O)N2CCCC(c3ccncn3)C2)cc1	0
CS(=O)(=O)N1CCCC1c1ccc(-c2ccccc2C(=O)O)cn1	0
NC(=O)CN1CCC(Cc2cccc(Nc3ccccn3)n2)CC1	0
COCCNC(=O)c1sc2ncccc2c1C1CN(C(=O)CN(C)C)CCO1	0
CCC(=O)N1CCOC(c2cccc(Nc3nc(C)c(C)s3)n2)C1	0
O=S(=O)(c1cccnc1)N1CCC(Cc2ccnc3ccccc23)C1	0
CC(=O)N1CCCC(c2cccc(Nc3nnc(C)s3)n2)C1	0
Cc1cc(Nc2cc(N3CCN(C)CC3)nc(CC3CCN(C(=O)Cc4ccccc4)C3)n2)[nH]n1	0
Cc1cccc(Nc2cnc(C3CCCN(c4ncccn4)C3)cn2)n1	0
Cn1nccc1CN1CCOC(c2cccc(Nc3ccc(F)cn3)n2)C1	0
Cc1nn(C)cc1S(=O)(=O)N1CCCC(c2cnccn2)C1	0
CC(C)C(=O)N1CCOC(c2c(C(=O)NCCO)sc3ncccc23)C1	0
Cc1noc(C)c1-c1nc(C2CCCN(C(=O)c3cnccn3)C2)ccc1CO	0
Cc1ncc(-c2nccnc2C2CCCN(S(=O)(=O)N(C)C)C2)s1	0
COC(C)(C)C(=O)N1CCC(c2nccnc2Nc2ncccc2C)CC1	0
COc1ccc(-c2cccc(C3CCCN(S(=O)(=O)c4cn(C)cn4)C3)n2)cc1	0
Cc1nc(N)cc(C2CCCN2C(=O)c2ccc3c(c2)CCC3)n1	0
CCc1nnc(Nc2cc(C3CCCN3C3CCOCC3)nc(C)n2)s1	0
COc1cc(C)c(CN2CCC(c3ccc(-c4cccc(C(N)=O)c4)cn3)CC2)c(C)c1C	0
COc1ccc(S(=O)(=O)N2CCOC(c3cccc(Nc4cnccn4)n3)C2)cc1C	0
Cc1cc(-c2ccc(N)nc2)cc(C2CCN(C(=O)COc3ccccc3)CC2)n1	0
O=C(c1cccnc1)N1CCOC(c2cccc(-c3cncnc3)n2)C1	0
CCN(CC)S(=O)(=O)N1CCCC1c1ccc(Nc2cccc(C)n2)cn1	0
Cn1c(=O)c2ccc(C3CN(Cc4ccnc5ccccc45)CCO3)nc2n(C)c1=O	0
Cc1cc(Nc2cc(C3CNC3)nc(-c3ccccc3Cl)n2)[nH]n1	0
COc1ccc(F)cc1C(=O)N1CCOC(c2nc(C)cc(O)n2)C1	0
CCn1nc(C(=O)N2CCCC(Cc3cnc(NC)cn3)CC2)cc1C	0
Cc1cnc(C2CN(S(=O)(=O)c3cccnc3)CCO2)cn1	0
Cc1ccc(Nc2nccc(C3CCCN(Cc4cccnc4)C3)n2)nc1	0
COc1cccc(Oc2nccnc2C2CCCN(C(C)=O)C2)c1	0
Cc1cc(N2CCN(S(=O)(=O)N3CCOCC3)CC2)cc(C2CCCN2)n1	0
COc1ccc(-c2cc(C)nc(C3CCCN(C(=O)c4cc(=O)n(C)c(=O)n4C)C3)c2)cc1	0
Cc1csc(Nc2cccc(C3CN(S(=O)(=O)c4ccc(C)c(F)c4)CCO3)n2)n1	0
Cc1c[nH]c(-c2nccnc2CC2CCCN(Cc3ccc(C(=O)O)cc3)C2)n1	0
CCCn1nccc1-c1cc(C2CCCCN2S(=O)(=O)N(C)C)nc(C)n1	0
COc1ccc(CC(=O)N2CCC(c3ncncc3-c3ccnc(N)c3)C2)cc1	0
CCN(CC)S(=O)(=O)N1CCC(c2ccc(Nc3ncccc3C)cn2)CC1	0
Cc1cc(C)n2ncc(C(=O)N3CCOC(c4ccc(-c5cccc(Cl)c5)cn4)C3)c2n1	0
CC(=O)N1CCC(c2nc(C)cc(NCCN(C)C)n2)CC1	0
Cc1nn(-c2ccccn2)c2nc(C3CCN(C(=O)C4CC45CCC5)CC3)ccc12	0
Cc1nc(Nc2cnccn2)cc(C2CCCN2C(=O)c2ccccc2)n1	0
Cc1csc(Nc2cc(C3CCN(C(=O)CC(C)C)C3)nc(C)n2)n1	0
COc1ccc(S(=O)(=O)N2CCOC(c3cccc(Nc4nc(C)cs4)n3)C2)cc1	0
Cc1cc(Nc2nnc(C)s2)cc(C2CN(C(=O)c3c(C(C)C)noc3C)CCO2)n1	0
Cc1ncc(-c2cncc(CC3CCCN(c4ncccn4)C3)n2)n1C	0
c1cc(N2CCCC2c2ccnc(Nc3cnccn3)n2)ncn1	0
Cc1cc(Nc2ncccn2)cc(C2CCCN(S(=O)(=O)N(C)C)C2)n1	0
Cc1nc(CC2CCCN(C(=O)C(C)(C)N)C2)cc(Nc2ncc(C)s2)n1	0
CNC(=O)c1sc2ccccc2c1C1CN(C(=O)c2cn(C)c3ccccc23)CCO1	0
Cc1noc(C)c1-c1nc(C2CCCN(S(=O)(=O)N(C)C)C2)ccc1CO	0
Cc1nc(C2CCN(CC(=O)N3CCCC3)CC2)ncc1C(=O)Nc1ccccc1	0
Cc1cnc(C(=O)N2CCOC(c3cc(Cc4cccc(Cl)c4)cc(C)n3)C2)cn1	0
COc1ccccc1CNC(=O)c1cnc(C2CCN(C(C)C)CC2)nc1C	0
Cc1cccnc1Nc1ccc(C2CN(Cc3ncc[nH]3)CCO2)nc1	0
CNc1nccnc1C1CN(C(=O)c2cccc(COC)c2)CCO1	0
Cc1nc(C2CCN(C(=O)C3CC3C)C2)nc(C)c1CC(=O)NCc1ccc(F)cc1	0
Cc1ccnc(C2CCN(C(=O)c3ccc4c(c3)OCO4)C2)n1	0
O=C(c1ccc(Cl)cc1)N1CCC(c2ccnc(Nc3ccccn3)n2)C1	0
CCN(CC)S(=O)(=O)N1CCCC(c2cc(-c3cnn(C)c3)cc(C)n2)C1	0
Cn1nccc1-c1cc(CC2CCN(S(C)(=O)=O)C2)ncn1	0
Cc1nc(Nc2ncccc2C)cc(C2CCCN2Cc2nccn2C)n1	0
Cc1cccc(Nc2ccc(C3CCN(S(=O)(=O)N(C)C)CC3)nc2)n1	0
COc1ccc(NC(=O)c2cnc(C3CCN(C(=O)C(C)(C)O)CC3)nc2C)cc1	0
Cc1nc(Nc2cnccn2)cc(C2CCCN2C(=O)c2cccnc2)n1	0
Cc1cc(Nc2cc(CC3CCN(C(=O)C4(c5cccc(F)c5)CC4)CC3)nc(C3CC3)n2)[nH]n1	0
Cc1cc(Nc2ccccn2)nc(C2CCN(S(=O)(=O)N(C)C)C2)n1	0
COCC(=O)N1CCC(Cc2cc(-c3cccc(C(=O)O)c3)ncn2)CC1	0
COc1ccc(F)cc1S(=O)(=O)N1CCOC(c2cccc(Nc3cnccn3)n2)C1	0
Cc1nc(C2CCN(C(=O)CC3CCCC3)C2)nc(C)c1CC(=O)NC1CCCCC1	0
CS(=O)(=O)N1CCCC(Cc2ccc(-c3cncc(C(=O)O)c3)nc2)C1	0
Cc1nc2c(c(Nc3ccccn3)n1)CCN(S(=O)(=O)c1ccccc1)C2	0
CC(=O)N1CCC(c2nccnc2-c2ccc(C(=O)O)cc2)CC1	0
COc1ccc(NC(=O)c2cnc(C3CCN(Cc4cnc(C)s4)CC3)nc2C)cc1	0
Cc1csc(Nc2cccc(CC3CCN(CC(=O)O)CC3)n2)n1	0
Cc1nc(Nc2ccccn2)cc(C2CCCN(Cc3cncs3)C2)n1	0
Cn1nc(C2CN(Cc3ncc[nH]3)CCO2)cc1CCOc1ccc(Cl)cc1	0
Cc1cc(-c2ccc(N)nc2)cc(C2CCN(C(=O)CCc3c[nH]c4ccccc34)C2)n1	0
Cc1nccn1-c1cccc(C2CCCN2Cc2ncc[nH]2)n1	0
Cc1nonc1CC(=O)N1CCCC1c1ccc(-c2c(C)noc2C)cn1	0
Cc1cc(-c2cncc(C(=O)O)c2)nc(C2CCN(C(=O)C(C)(C)C)C2)n1	0
CNCC(=O)N1CCC(c2nc(C)cc(Nc3cnccn3)n2)C1	0
CCc1nnsc1C(=O)N1CCOC(c2nc(C)cc(O)n2)C1	0
Cn1cc(C(=O)N2CCOC(c3cncc(-c4cccc(F)c4)n3)C2)ccc1=O	0
CCCn1cc(-c2cnc(C3CCCN(S(=O)(=O)N(C)C)C3)cn2)cn1	0
CC(=O)NCc1ccc(C2CCCN2C(=O)CCn2ccc(C)n2)nc1	0
Cc1nccn1-c1cccc(C2CCN(S(=O)(=O)c3ccc(F)cc3)CC2)n1	0
COCC(=O)N1CCC(c2cncc(-c3cccc(C(=O)O)c3)n2)CC1	0
Cc1ccc(Oc2nccnc2C2CCN(S(C)(=O)=O)CC2)cc1	0
COc1cccc(Oc2nccnc2C2CCN(CC(N)=O)CC2)c1	0
CN1CC(c2cc(N(C)C)nc(C3CCN(C(=O)C(C)(C)C)CC3)n2)CC1=O	0
Cc1cnc(C(=O)N2CCCC(Cc3ccc4[nH]ncc4c3)CC2)cn1	0
Nc1nccnc1C1CN(C(=O)c2noc3c2CCCC3)CCO1	0
CNc1cc(C2CN(S(=O)(=O)c3ccccc3)CCO2)nc(C)n1	0
Cc1onc(C(C)C)c1C(=O)N1CCCC(c2cnccn2)C1	0
CC(=O)Nc1cccc(-c2cccc(C3CCCN(C(=O)C4CCC4)C3)n2)c1	0
CNc1nccnc1C1CN(C(=O)CCc2cccnc2)CCO1	0
Cc1cc(Nc2cc(CC3CCN(C(=O)C4CCC4)CC3)nc(C3CC3)n2)[nH]n1	0
Cc1nc(-c2cncc(C(=O)O)c2)cc(C2CCCCN2C(C)C)n1	0
Cc1ccccc1S(=O)(=O)N1CCCC(c2cnccn2)C1	0
Cc1noc(C)c1-c1ccc(C2CCCN2C(=O)c2cn(C)cn2)nc1	0
Cn1cnc(S(=O)(=O)N2CCC(c3cccc(Cc4ccccc4)n3)CC2)c1	0
Cn1cc(CN2CCC(Cc3cc(Nc4ccccn4)ncn3)CC2)cn1	0
CNCC(=O)N1CCCCC1c1ccnc(Nc2cnccn2)n1	0
CNc1ccc(CC2CCCN(C(=O)c3cnn(C)c3)C2)nn1	0
CC(C)N1CCC(Cc2cncc(-c3cccc(C(=O)O)c3)n2)C1	0
CNC(=O)c1sc2ncccc2c1C1CN(C(=O)c2cc(C3CC3)on2)CCO1	0
CCCN1CCC(c2ncc(C(=O)NCc3ccccc3OC)c(C)n2)CC1	0
Cc1ncsc1C(=O)N1CCCC(Cc2cnc3[nH]ccc3c2)C1	0
Clc1cnc2ncc(-c3cncc(C4CCNCC4)n3)n2c1	0
CC(=O)N1CCCC(c2nccnc2Nc2nc(C)cc(C)n2)C1	0
Cc1nnc(Nc2cccc(C3CCN(Cc4ncc[nH]4)CC3)n2)s1	0
Cc1ncsc1C(=O)N1CCC(c2cccc(-c3c(C)noc3C)n2)CC1	0
CN(C)S(=O)(=O)N1CCCC(Cc2nccnc2-c2nccn2C)C1	0
Cc1ncc(-c2cncc(C3CCCN(C(=O)c4ccccc4F)C3)n2)n1C	0
Cc1cc(Cc2ccc(F)cc2)cc(C2CCCN2S(=O)(=O)c2cn(C)cn2)n1	0
CN(C)S(=O)(=O)N1CCC(Cc2cccc(-c3nccs3)n2)C1	0
Cc1nc(C2CCN(C(=O)c3cc[nH]n3)C2)ncc1C(=O)Nc1ccc(Cl)cc1	0
O=C(O)c1ccccc1-c1ccc(CN2CCCC(c3ccncn3)C2)cc1	0
Cc1cn[nH]c1CC1CCCN(C(=O)CN2CCCCCC2=O)C1	0
CCn1cc(S(=O)(=O)N2CCCC(c3cc(Nc4ccccn4)cc(C)n3)C2)c(C)n1	0
Cc1cccc(-c2cccc(C3CCCN(S(=O)(=O)c4cn(C)nc4C)C3)n2)c1	0
Cn1nc(C2CCN(Cc3ccc(-c4ccccc4C(=O)O)o3)CC2)cc1O	0
CCCNC(=O)Cc1c(C)nc(C2CCN(C(=O)CCC)C2)nc1C	0
Nc1ncc(-c2cccc(F)c2)c(C2CCCN(Cc3ccccn3)C2)n1	0
Cc1n[nH]cc1C(=O)N1CCC(c2cccc(Cc3ccccc3Cl)n2)CC1	0
Cc1cccc(Nc2cccc(C3CCCN3C(=O)c3cnccn3)n2)n1	0
Nc1nc(C2CCN(C(=O)C3CCCC3)CC2)ccc1C(=O)NC1CCCC1	0
Cc1ncsc1C(=O)N1CCCC(Cc2ccc(N)nn2)C1	0
Cc1nc(-c2cccc(C(=O)O)c2)cc(C2CCN(C(=O)C(C)(C)C)C2)n1	0
CC(C)(C)OC(=O)N1CCCC(c2cncc(N3C(=O)OCC3(C)C)n2)C1	0
[truncated: 2,497 more rows]
